# Supplementary material for: Blood circulation of soft nanomaterials is governed by dynamic remodeling of protein opsonins at nano-biointerface
Source: Nat Commun. 2020 Jun 16;11:3048. doi: 10.1038/s41467-020-16772-x (PMC7298025; doi:10.1038/s41467-020-16772-x)
Supplement: Supplementary file 4 — Supplementary Data 1 [file 41467_2020_16772_MOESM4_ESM.xlsx]

## Sheet: Intra-group Normalized Data
					SMPN-1 8 Hour								SMPN-3 8 Hours								SMPN-9 8 Hours									SMPN-1 24 Hours								SMPN-1 48 Hours								SMPN-3 48 Hours
Protein IDs	Fasta headers	Functional Group	Molecular Weight	Intracellular Location	LFQ intensity 1		LFQ intensity 2		LFQ intensity 4		LFQ intensity 5		LFQ intensity 16		LFQ intensity 17		LFQ intensity 18		LFQ intensity 19		LFQ intensity 21		LFQ intensity 22		LFQ intensity 23		LFQ intensity 25		MW	LFQ intensity 10		LFQ intensity 6		LFQ intensity 7		LFQ intensity 9		LFQ intensity 26		LFQ intensity 27		LFQ intensity 28		LFQ intensity 30		LFQ intensity 11		LFQ intensity 12
tr|Q8BM26|Q8BM26_MOUSE	tr|Q8BM26|Q8BM26_MOUSE 9530003J23Rik protein OS=Mus musculus GN=9530003J23Rik PE=2 SV=1	Tissue Leakage			47829
sp|O70570|PIGR_MOUSE	sp|O70570|PIGR_MOUSE Polymeric immunoglobulin receptor OS=Mus musculus GN=Pigr PE=1 SV=1	Tissue Leakage			144730														167590
sp|O88947|FA10_MOUSE;tr|Q3U3V1|Q3U3V1_MOUSE	sp|O88947|FA10_MOUSE Coagulation factor X OS=Mus musculus GN=F10 PE=1 SV=1;tr|Q3U3V1|Q3U3V1_MOUSE Coagulation factor X OS=Mus musculus GN=F10 PE=2 SV=1	Coagulation			336380																		781890				647180															1629800
tr|Q9R0T7|Q9R0T7_MOUSE;tr|Q9QUK9|Q9QUK9_MOUSE	tr|Q9R0T7|Q9R0T7_MOUSE MCG15085 OS=Mus musculus GN=Try4 PE=2 SV=1;tr|Q9QUK9|Q9QUK9_MOUSE MCG15083 OS=Mus musculus GN=Try5 PE=2 SV=1	Tissue Leakage			433510
sp|Q9JJN5|CBPN_MOUSE;CON__Q2KJ83	sp|Q9JJN5|CBPN_MOUSE Carboxypeptidase N catalytic chain OS=Mus musculus GN=Cpn1 PE=2 SV=1	Coagulation			472030		951650		1163500		663190		2869200		1013600		1375400		2012100				11135000		488560		8272500					703840						8910500		2766200		1325000		2338600
sp|Q9DBB9|CPN2_MOUSE	sp|Q9DBB9|CPN2_MOUSE Carboxypeptidase N subunit 2 OS=Mus musculus GN=Cpn2 PE=1 SV=2	Coagulation			617060		942750		2573600		1635400		6106600						2195900				14364000		4030000		8561500					2635700						8502400		6453400		5173800		3989100
sp|P15105|GLNA_MOUSE;tr|D3Z121|D3Z121_MOUSE;tr|D3YVK1|D3YVK1_MOUSE	sp|P15105|GLNA_MOUSE Glutamine synthetase OS=Mus musculus GN=Glul PE=1 SV=6;tr|D3Z121|D3Z121_MOUSE Glutamine synthetase (Fragment) OS=Mus musculus GN=Glul PE=2 SV=1;tr|D3YVK1|D3YVK1_MOUSE Glutamine synthetase (Fragment) OS=Mus musculus GN=Glul PE=2 SV=1	Tissue Leakage			687920		720520		962690		991160										719220		733210		1161300							1871700
sp|P00687|AMY1_MOUSE;tr|D3YYQ5|D3YYQ5_MOUSE;sp|P00688|AMYP_MOUSE;tr|G3UXY7|G3UXY7_MOUSE;tr|E9PV85|E9PV85_MOUSE;CON__Q3MHH8	sp|P00687|AMY1_MOUSE Alpha-amylase 1 OS=Mus musculus GN=Amy1 PE=1 SV=2	Tissue Leakage			799410				1684500				6398200		21145000		4423700				5308900		2887900		1454800		22696000			1700000				1672200		11424000		4432000		1255400
sp|P21614|VTDB_MOUSE	sp|P21614|VTDB_MOUSE Vitamin D-binding protein OS=Mus musculus GN=Gc PE=1 SV=2	Other Plasma Components			802560		1898900		1383400				1026000										4002700				2398600											2767700		1562700
sp|P35441|TSP1_MOUSE;tr|Q80YQ1|Q80YQ1_MOUSE;CON__Q28194;sp|Q03350|TSP2_MOUSE	sp|P35441|TSP1_MOUSE Thrombospondin-1 OS=Mus musculus GN=Thbs1 PE=1 SV=1;tr|Q80YQ1|Q80YQ1_MOUSE Thrombospondin 1 OS=Mus musculus GN=Thbs1 PE=2 SV=1	Coagulation			877020		413430		12191000		36129000		9974400				1257300		1437000		2488700		8212600		6619900		13853000			11581000		34906000						8700300		11299000		37571000		12223000		5910400
sp|Q04857|CO6A1_MOUSE	sp|Q04857|CO6A1_MOUSE Collagen alpha-1(VI) chain OS=Mus musculus GN=Col6a1 PE=2 SV=1	Tissue Leakage			883720				1659700		3358500		192490														175230
sp|Q8R0Z6|ANGL6_MOUSE;sp|Q9R045|ANGL2_MOUSE	sp|Q8R0Z6|ANGL6_MOUSE Angiopoietin-related protein 6 OS=Mus musculus GN=Angptl6 PE=2 SV=1	Tissue Leakage			887830		640530		9810400		9440500		8799000		1121000		1690500		951890		4113900		17963000		12385000		18504000			2698900		25978000						27477000		25760000		25840000		12714000		2040200
sp|P01806|HVM36_MOUSE;sp|P01808|HVM38_MOUSE;sp|P01807|HVM37_MOUSE;sp|P01811|HVM41_MOUSE;sp|P01809|HVM39_MOUSE;sp|P01810|HVM40_MOUSE	sp|P01806|HVM36_MOUSE Ig heavy chain V region 441 OS=Mus musculus PE=4 SV=1;sp|P01808|HVM38_MOUSE Ig heavy chain V region T601 OS=Mus musculus PE=1 SV=1;sp|P01807|HVM37_MOUSE Ig heavy chain V region X44 OS=Mus musculus PE=1 SV=1	Immunoglobulins			904270														2538000		987380															1454300						1868500
sp|P19096|FAS_MOUSE	sp|P19096|FAS_MOUSE Fatty acid synthase OS=Mus musculus GN=Fasn PE=1 SV=2	Tissue Leakage			915130								665100										1611400									1804500										1418600
sp|Q8CF98|COL10_MOUSE	sp|Q8CF98|COL10_MOUSE Collectin-10 OS=Mus musculus GN=Colec10 PE=2 SV=1	Tissue Leakage			1003300				3153300		4075500		2662200								1417300		3165800		1937800		4117900					4211800						3687000		3457600		8346800		2797400
sp|Q99KJ8|DCTN2_MOUSE	sp|Q99KJ8|DCTN2_MOUSE Dynactin subunit 2 OS=Mus musculus GN=Dctn2 PE=1 SV=3	Tissue Leakage			1160900				1561400		2585400		468920				338170				3453000		3634300		3603800		4243500			939280		4978800						5620100		9078100		7679100		4266300
sp|P22599|A1AT2_MOUSE	sp|P22599|A1AT2_MOUSE Alpha-1-antitrypsin 1-2 OS=Mus musculus GN=Serpina1b PE=1 SV=2	Acute Phase Reactant			1173800		1579100		3309600		1312300						556240		676660				17614000				12324000									190120		12039000		7857700		9591100		5522700				2212100
sp|P05366|SAA1_MOUSE	sp|P05366|SAA1_MOUSE Serum amyloid A-1 protein OS=Mus musculus GN=Saa1 PE=2 SV=2	Acute Phase Reactant			1335700	0.808995	1505100	1.24954	2398600	1.09345	5215000	2.21604	3014200	1.87395		0.694084		0.38056	1626500	0.490732		0.464622	405460	1.19181		0.587883	373250	1.08723			0.0777992		1.88624		0.132953		0.146047		1.81728		1.26168		1.60562		1.07097	2193200	4.02394		0.367556
sp|P29699|FETUA_MOUSE	sp|P29699|FETUA_MOUSE Alpha-2-HS-glycoprotein OS=Mus musculus GN=Ahsg PE=1 SV=1	Tissue Leakage			1354200		2516100		6716500				10166000		1457500						1398700						8074500							921800				16814000		12262000		14347000		6506900
sp|Q61702|ITIH1_MOUSE;tr|F8WJ05|F8WJ05_MOUSE	sp|Q61702|ITIH1_MOUSE Inter-alpha-trypsin inhibitor heavy chain H1 OS=Mus musculus GN=Itih1 PE=1 SV=2;tr|F8WJ05|F8WJ05_MOUSE Inter-alpha-trypsin inhibitor heavy chain H1 OS=Mus musculus GN=Itih1 PE=2 SV=1	Other Plasma Components			1438800		2304000		4486300		50346000		44477000		452900				550840											578090		68758000		459410				30143000		29538000		25567000		19995000		46920000
sp|P12246|SAMP_MOUSE	sp|P12246|SAMP_MOUSE Serum amyloid P-component OS=Mus musculus GN=Apcs PE=1 SV=2	Acute Phase Reactant			1504600		2846000		7771000				7011000		4923400				6524100		1699200		10737000		1550600		5893200			448900						641300		7333400		7352400				2964400
sp|P63260|ACTG_MOUSE;sp|P60710|ACTB_MOUSE;tr|E9Q1F2|E9Q1F2_MOUSE;tr|E9Q5F4|E9Q5F4_MOUSE;tr|G3UZ07|G3UZ07_MOUSE;tr|B1ATY1|B1ATY1_MOUSE;tr|G3UYG0|G3UYG0_MOUSE;tr|E9Q606|E9Q606_MOUSE;tr|F8WGM8|F8WGM8_MOUSE;tr|E9Q2D1|E9Q2D1_MOUSE;tr|F6WX90|F6WX90_MOUSE	sp|P63260|ACTG_MOUSE Actin, cytoplasmic 2 OS=Mus musculus GN=Actg1 PE=1 SV=1;sp|P60710|ACTB_MOUSE Actin, cytoplasmic 1 OS=Mus musculus GN=Actb PE=1 SV=1;tr|E9Q1F2|E9Q1F2_MOUSE Actin, cytoplasmic 1 OS=Mus musculus GN=Actb PE=2 SV=1;tr|E9Q5F4|E9Q5F4_MOUSE Ac	Tissue Leakage			1510400		4237700		13698000		19845000										2817600		8140800		7942400		17733000
sp|Q60994|ADIPO_MOUSE;tr|E9PWU4|E9PWU4_MOUSE	sp|Q60994|ADIPO_MOUSE Adiponectin OS=Mus musculus GN=Adipoq PE=1 SV=2;tr|E9PWU4|E9PWU4_MOUSE Adiponectin (Fragment) OS=Mus musculus GN=Adipoq PE=2 SV=1	Tissue Leakage			1531900												9720000		4022900
tr|D6RGQ0|D6RGQ0_MOUSE;tr|E9Q8H9|E9Q8H9_MOUSE;sp|P06909|CFAH_MOUSE;tr|E9Q8I0|E9Q8I0_MOUSE;tr|Q4LDF6|Q4LDF6_MOUSE	tr|D6RGQ0|D6RGQ0_MOUSE Complement factor H OS=Mus musculus GN=Cfh PE=2 SV=1;tr|E9Q8H9|E9Q8H9_MOUSE Complement factor H OS=Mus musculus GN=Cfh PE=2 SV=1;sp|P06909|CFAH_MOUSE Complement factor H OS=Mus musculus GN=Cfh PE=1 SV=2;tr|E9Q8I0|E9Q8I0_MOUSE Complem	Complement			1533800				1137500		1368900		3088700		2161800		3637100		4448800		1050100		2347500		1813800		2554500			1621500								2861100		2092200		1517600		1711000
tr|E0CXB1|E0CXB1_MOUSE;sp|Q9QUM9|PSA6_MOUSE	tr|E0CXB1|E0CXB1_MOUSE Proteasome subunit alpha type-6 OS=Mus musculus GN=Psma6 PE=2 SV=1;sp|Q9QUM9|PSA6_MOUSE Proteasome subunit alpha type-6 OS=Mus musculus GN=Psma6 PE=1 SV=1	Tissue Leakage			1543100				2623200
sp|Q9Z2U0|PSA7_MOUSE;sp|Q9CWH6|PSA7L_MOUSE	sp|Q9Z2U0|PSA7_MOUSE Proteasome subunit alpha type-7 OS=Mus musculus GN=Psma7 PE=1 SV=1;sp|Q9CWH6|PSA7L_MOUSE Proteasome subunit alpha type-7-like OS=Mus musculus GN=Psma8 PE=2 SV=1	Tissue Leakage			1863900				5676400				2829700		1933700		3333500		3008500		4065100		4067000		2915300		3015900									2997400		2025700		4991500				3543700
sp|Q921I1|TRFE_MOUSE;tr|E9Q035|E9Q035_MOUSE;tr|E9Q2Q7|E9Q2Q7_MOUSE;tr|F7CJN9|F7CJN9_MOUSE;tr|F7BAE9|F7BAE9_MOUSE;tr|D3YYR8|D3YYR8_MOUSE;tr|E9Q939|E9Q939_MOUSE;CON__Q29443;CON__Q0IIK2	sp|Q921I1|TRFE_MOUSE Serotransferrin OS=Mus musculus GN=Tf PE=1 SV=1;tr|E9Q035|E9Q035_MOUSE Protein Gm20425 OS=Mus musculus GN=Gm20425 PE=4 SV=1	Other Plasma Components			2035700		7567000		1946600		1278800		4482000		2068900		4412800		2791400				28121000		3269700		7857400					1001100						9049300		1677700		15574000		1703500				2001200
sp|O08677-2|KNG1_MOUSE;tr|D3YTY9|D3YTY9_MOUSE;sp|O08677-3|KNG1_MOUSE;sp|O08677|KNG1_MOUSE;tr|D3Z2B2|D3Z2B2_MOUSE;tr|Q6S9I0|Q6S9I0_MOUSE;tr|Q6S9I2|Q6S9I2_MOUSE;tr|Q6S9I3|Q6S9I3_MOUSE;CON__P01045-1;CON__Q2KJ62;CON__P01044-1	sp|O08677-2|KNG1_MOUSE Isoform LMW of Kininogen-1 OS=Mus musculus GN=Kng1;tr|D3YTY9|D3YTY9_MOUSE Kininogen-1 OS=Mus musculus GN=Kng1 PE=2 SV=1;sp|O08677-3|KNG1_MOUSE Isoform 3 of Kininogen-1 OS=Mus musculus GN=Kng1;sp|O08677|KNG1_MOUSE Kininogen-1 OS=Mus m	Coagulation	47898	Extracellular or Secreted	2138700		4607800		5270300		4052700																737580			1055000		6802300												405900		243630
sp|Q61247|A2AP_MOUSE;tr|Q5ND35|Q5ND35_MOUSE;tr|E9PXE0|E9PXE0_MOUSE	sp|Q61247|A2AP_MOUSE Alpha-2-antiplasmin OS=Mus musculus GN=Serpinf2 PE=1 SV=1	Coagulation			2401400		2450900		3171300		4875900		9372000		734880								5874100				5377900			1759900		15823000						6529300		5273400		10569000		7707700		1944200
sp|Q3SXB8|COL11_MOUSE;sp|Q3SXB8-2|COL11_MOUSE	sp|Q3SXB8|COL11_MOUSE Collectin-11 OS=Mus musculus GN=Colec11 PE=2 SV=2;sp|Q3SXB8-2|COL11_MOUSE Isoform 2 of Collectin-11 OS=Mus musculus GN=Colec11	Tissue Leakage			2454800		1477600		10461000		11083000		7223400		1839600		2990500				4942600		12820000		8186600		13607000			1601700		15191000		2052700				13259000		12877000		21995000		10754000		3129300
sp|P46412|GPX3_MOUSE;tr|D3Z2Y7|D3Z2Y7_MOUSE;tr|D3Z7Y0|D3Z7Y0_MOUSE;sp|P21765|GPX5_MOUSE;tr|F2Z3Y2|F2Z3Y2_MOUSE	sp|P46412|GPX3_MOUSE Glutathione peroxidase 3 OS=Mus musculus GN=Gpx3 PE=2 SV=2;tr|D3Z2Y7|D3Z2Y7_MOUSE Glutathione peroxidase (Fragment) OS=Mus musculus GN=Gpx3 PE=3 SV=1	Tissue Leakage			2970900		1599700		3015800		5464000		15063000		2649600		2508900		3251600		7160000		6454600		10223000		6766900					15977000						8635200		5622800		9103300		7931600		2665800
tr|E9PVD2|E9PVD2_MOUSE	tr|E9PVD2|E9PVD2_MOUSE Inter alpha-trypsin inhibitor, heavy chain 4 OS=Mus musculus GN=Itih4 PE=2 SV=1	Other Plasma Components			3089700		6644000		18386000		34943000		3869200										29521000		8901100		20606000					2950500						19568000		14053000		21613000		11250000		18992000
sp|P28665|MUG1_MOUSE;sp|P28666|MUG2_MOUSE	sp|P28665|MUG1_MOUSE Murinoglobulin-1 OS=Mus musculus GN=Mug1 PE=1 SV=3	Tissue Leakage			3161800		4040400		54265000		13388000		22156000		4393600		8371400		10628000		1730800		40710000		11603000		51220000			2345100		12143000				2353300		29069000		55929000		25320000		35827000		3369500
sp|P01631|KV2A7_MOUSE;tr|F6XWB2|F6XWB2_MOUSE	sp|P01631|KV2A7_MOUSE Ig kappa chain V-II region 26-10 OS=Mus musculus PE=1 SV=1	Immunoglobulins			3323400		2793700		11810000				2781700		4639600		15234000		5516800		6402700		6749600		3734400		9248400					4933600				5695300		5871900		15983000		4711000		7296000
sp|P98064-2|MASP1_MOUSE	sp|P98064-2|MASP1_MOUSE Isoform 2 of Mannan-binding lectin serine protease 1 OS=Mus musculus GN=Masp1	Tissue Leakage			3516700		2343000		7957600		8645300		6490900								6551400		7698800		6163100		10234000			5180100		28226000		1656900		1203100		18560000		13956000		13250000		9995600
sp|P01645|KV5AC_MOUSE;sp|P01644|KV5AB_MOUSE;sp|P01646|KV5AD_MOUSE;sp|P01647|KV5AE_MOUSE;sp|P04946|KV5AM_MOUSE	sp|P01645|KV5AC_MOUSE Ig kappa chain V-V region HP 93G7 OS=Mus musculus PE=1 SV=1;sp|P01644|KV5AB_MOUSE Ig kappa chain V-V region HP R16.7 OS=Mus musculus PE=1 SV=1;sp|P01646|KV5AD_MOUSE Ig kappa chain V-V region HP 123E6 OS=Mus musculus PE=1 SV=1;sp|P0164	Immunoglobulins			3545500		5188500		4391800		2220400				1633100		14621000		5665600		4489100		1949900		1847900		2475500			3335100						13405000				1616500				1507300
sp|P06728|APOA4_MOUSE	sp|P06728|APOA4_MOUSE Apolipoprotein A-IV OS=Mus musculus GN=Apoa4 PE=2 SV=3	Lipoproteins			3870700		5563800		41148000		35990000		82520000		1754800		962270		2453700		2272400		41264000		84394000		49084000					89008000		1076500		553960		62964000		57166000		151260000		90987000		6555700
sp|P08226|APOE_MOUSE;tr|G3UWN5|G3UWN5_MOUSE;tr|G3UZM8|G3UZM8_MOUSE;tr|E9Q327|E9Q327_MOUSE	sp|P08226|APOE_MOUSE Apolipoprotein E OS=Mus musculus GN=Apoe PE=1 SV=2;tr|G3UWN5|G3UWN5_MOUSE Apolipoprotein E (Fragment) OS=Mus musculus GN=Apoe PE=4 SV=1	Lipoproteins			4638900		3534400		24837000		55477000		46145000						13992000		4867400		48710000		23011000		43376000											30149000		31275000		37324000		34905000		9206200
sp|Q61703|ITIH2_MOUSE;tr|G3X977|G3X977_MOUSE;tr|Q3UEG7|Q3UEG7_MOUSE;CON__Q9TRI1	sp|Q61703|ITIH2_MOUSE Inter-alpha-trypsin inhibitor heavy chain H2 OS=Mus musculus GN=Itih2 PE=1 SV=1;tr|G3X977|G3X977_MOUSE Inter-alpha trypsin inhibitor, heavy chain 2 OS=Mus musculus GN=Itih2 PE=4 SV=1;tr|Q3UEG7|Q3UEG7_MOUSE Inter-alpha-trypsin inhibito	Other Plasma Components			4802500		6257900		9371500		33468000		42019000		1298900		1007900		1180000		4738600		45303000		12288000		26809000			2261900		52771000		1580500				41861000		38702000		34448000		21822000		28605000
sp|Q00896|A1AT3_MOUSE;sp|P07758|A1AT1_MOUSE;sp|Q00898|A1AT5_MOUSE	sp|Q00896|A1AT3_MOUSE Alpha-1-antitrypsin 1-3 OS=Mus musculus GN=Serpina1c PE=1 SV=2;sp|P07758|A1AT1_MOUSE Alpha-1-antitrypsin 1-1 OS=Mus musculus GN=Serpina1a PE=1 SV=4	Acute Phase Reactant			4948100		3617600		13977000		4457670		5251500		2832800		4893000		8120000		1699600		14807000		3501200		18290000					3614000				6590200		8766100		5991000		2878700		5590300
sp|P07759|SPA3K_MOUSE;sp|Q03734|SPA3M_MOUSE;tr|E9Q499|E9Q499_MOUSE;tr|F2Z405|F2Z405_MOUSE;sp|P29621|SPA3C_MOUSE;tr|G3X8T9|G3X8T9_MOUSE;sp|Q5I2A0|SPA3G_MOUSE;sp|Q80X76|SPA3F_MOUSE	sp|P07759|SPA3K_MOUSE Serine protease inhibitor A3K OS=Mus musculus GN=Serpina3k PE=1 SV=2	Tissue Leakage			4972800		11191000		41089000		24387000		18263000				2180400						18133000		12578000		31373000					13521000		828290		638520		26923000		27876000		21095000		19844000		5565700
sp|P06684|CO5_MOUSE	sp|P06684|CO5_MOUSE Complement C5 OS=Mus musculus GN=C5 PE=1 SV=2	Complement			5095400				8262900		7866500		11258000		3622100		5511900		19702000		4493100		9998100		3055400		14528000			4335900				2187000				9225900		5911500		7835100		11079000
tr|G3X9T8|G3X9T8_MOUSE;sp|Q61147|CERU_MOUSE;tr|G3X8Q5|G3X8Q5_MOUSE;tr|E9PZD8|E9PZD8_MOUSE;tr|G3UXG1|G3UXG1_MOUSE;tr|G3UWP5|G3UWP5_MOUSE;tr|G3UZ53|G3UZ53_MOUSE;CON__ENSEMBL:ENSBTAP00000031900	tr|G3X9T8|G3X9T8_MOUSE Ceruloplasmin OS=Mus musculus GN=Cp PE=4 SV=1;sp|Q61147|CERU_MOUSE Ceruloplasmin OS=Mus musculus GN=Cp PE=1 SV=2;tr|G3X8Q5|G3X8Q5_MOUSE Ceruloplasmin OS=Mus musculus GN=Cp PE=4 SV=1;tr|E9PZD8|E9PZD8_MOUSE Ceruloplasmin OS=Mus musculu	Acute Phase Reactant			5131400		9873600		15364000		3369400		21308000		10706000		9563000		19794000		2224600		79001000		4042100		38993000											52700000		39454000		8652000		17422000		497690
sp|Q9QWK4|CD5L_MOUSE	sp|Q9QWK4|CD5L_MOUSE CD5 antigen-like OS=Mus musculus GN=Cd5l PE=1 SV=3	Tissue Leakage			5582700		5137100		2315000				5395700				10068000		52028000								5131900			14196000		5178200				6566800								4097100
sp|Q02105|C1QC_MOUSE	sp|Q02105|C1QC_MOUSE Complement C1q subcomponent subunit C OS=Mus musculus GN=C1qc PE=2 SV=2	Complement			6665600		9595500		43812000		23253000		20699000		6016600		5961100		19463000		16636000		9431100		10270000		14986000			24067000		46230000		4969400		5426500		13696000		18373000		32189000		24592000		7507200
tr|F6TDS3|F6TDS3_MOUSE;tr|Q8R1V9|Q8R1V9_MOUSE;tr|D3Z158|D3Z158_MOUSE;tr|Q8BML9|Q8BML9_MOUSE	tr|F6TDS3|F6TDS3_MOUSE Protein Qars (Fragment) OS=Mus musculus GN=Qars PE=4 SV=1;tr|Q8R1V9|Q8R1V9_MOUSE Protein Qars OS=Mus musculus GN=Qars PE=2 SV=1;tr|D3Z158|D3Z158_MOUSE Protein Qars OS=Mus musculus GN=Qars PE=2 SV=1;tr|Q8BML9|Q8BML9_MOUSE Glutaminyl-t	Tissue Leakage			6703500
sp|O70165|FCN1_MOUSE	sp|O70165|FCN1_MOUSE Ficolin-1 OS=Mus musculus GN=Fcn1 PE=1 SV=1	Tissue Leakage			6784800		8166000		6167300		11714000		27565000		3537300		2893800		14939000		6974000		4979200		6262400		10878000			16474000		16257000		1857100				11434000		10755000		18667000		9727800
sp|P01837|IGKC_MOUSE	sp|P01837|IGKC_MOUSE Ig kappa chain C region OS=Mus musculus PE=1 SV=1	Immunoglobulins			6791600		4673000		15239000		8838600		8018700		2653600		15145000		5469700		7160800		19902000		8292700		28805000			7418900		7910200				10780000		12522000		24443000		18576000		13045000
sp|Q06890|CLUS_MOUSE;tr|E9PUU2|E9PUU2_MOUSE;tr|E9PXG5|E9PXG5_MOUSE;tr|E9Q8Y5|E9Q8Y5_MOUSE;tr|E9Q9B8|E9Q9B8_MOUSE;tr|E9Q2G2|E9Q2G2_MOUSE	sp|Q06890|CLUS_MOUSE Clusterin OS=Mus musculus GN=Clu PE=1 SV=1;tr|E9PUU2|E9PUU2_MOUSE Clusterin (Fragment) OS=Mus musculus GN=Clu PE=2 SV=1;tr|E9PXG5|E9PXG5_MOUSE Clusterin (Fragment) OS=Mus musculus GN=Clu PE=2 SV=1;tr|E9Q8Y5|E9Q8Y5_MOUSE Clusterin (Frag	Lipoproteins			6813900		6916300		32788000		33476000		20618000		4146300		7840200		23961000		9076700		24709000		15797000		29908000			8126600		30636000		1623600		2074400		22958000		21583000		28322000		31695000		6718400
sp|P03987-2|IGHG3_MOUSE;sp|P03987|IGHG3_MOUSE	sp|P03987-2|IGHG3_MOUSE Isoform 2 of Ig gamma-3 chain C region OS=Mus musculus;sp|P03987|IGHG3_MOUSE Ig gamma-3 chain C region OS=Mus musculus PE=1 SV=2	Immunoglobulins			7012200		3032400		8855200		3323900		19891000		10660000		12907000		13663000		11330000		25821000		9908700		22402000			2820400		4192500						23824000		14456000		17971000		9658400
sp|Q9Z126|PLF4_MOUSE	sp|Q9Z126|PLF4_MOUSE Platelet factor 4 OS=Mus musculus GN=Pf4 PE=2 SV=1	Coagulation			7233800		5928300										1487000				1673600				4792800					8366700				2913700		4651400						4887900		5595100		2469800
sp|P98086|C1QA_MOUSE	sp|P98086|C1QA_MOUSE Complement C1q subcomponent subunit A OS=Mus musculus GN=C1qa PE=1 SV=2	Complement			7286800		8704000		65653000		35695000		41525000		11211000		8834700		21826000		20515000		24591000		17465000		33605000			23322000		60628000		13262000		11015000		18757000		41818000		28159000		37838000		6848200
sp|P24270|CATA_MOUSE;tr|A2AL20|A2AL20_MOUSE	sp|P24270|CATA_MOUSE Catalase OS=Mus musculus GN=Cat PE=1 SV=4	Tissue Leakage			8015800		2233000		2550300				3068100		4820000		5224800		2740300											4576800		2096500		1159700		4226700				5988900		3071900		2847900
tr|H7BX99|H7BX99_MOUSE;sp|P19221|THRB_MOUSE;CON__P00735	tr|H7BX99|H7BX99_MOUSE Prothrombin OS=Mus musculus GN=F2 PE=2 SV=1;sp|P19221|THRB_MOUSE Prothrombin OS=Mus musculus GN=F2 PE=1 SV=1	Coagulation			8182800		3323800		10812000		9233400		7678900		1687100		3088000		5247200		1726100		17946000		7323500		10119000					5639100				1707100		11235000		8712100		15880000		8455900		5670200
sp|P01029|CO4B_MOUSE;CON__P01030;CON__ENSEMBL:ENSBTAP00000007350	sp|P01029|CO4B_MOUSE Complement C4-B OS=Mus musculus GN=C4b PE=1 SV=3	Complement			10312000		5256700		42451000		105850000		51297000		11267000		21962000		49252000		18920000		30478000		18323000		50612000			16564000		59169000		3408100		5646900		38580000		36389000		43689000		79948000		22769000
sp|P14106|C1QB_MOUSE	sp|P14106|C1QB_MOUSE Complement C1q subcomponent subunit B OS=Mus musculus GN=C1qb PE=1 SV=2	Complement			12059000		15419000		91034000		48350000		57738000		14679000		11698000		28931000		29238000		23163000		18072000		38304000			30955000		85806000		18485000		15056000		15251000		38158000		29566000		37804000
sp|P41317|MBL2_MOUSE	sp|P41317|MBL2_MOUSE Mannose-binding protein C OS=Mus musculus GN=Mbl2 PE=2 SV=2	Tissue Leakage			14061000		7389800		13412000		19399000		79361000		31399000		30265000		36915000		34263000		68479000		62229000		49509000			37531000		151460000		27954000		11353000		86317000		66301000		46695000		34174000		61999000		3154100
sp|P20918|PLMN_MOUSE	sp|P20918|PLMN_MOUSE Plasminogen OS=Mus musculus GN=Plg PE=1 SV=3	Coagulation			14159000		11738000		29153000		14361000		36064000		17835000		26721000		30802000		22868000		45885000		11031000		34563000			46129000		13543000		3307000		3753400		30010000		21637000		25973000		18643000		1303700
sp|Q9ESB3|HRG_MOUSE	sp|Q9ESB3|HRG_MOUSE Histidine-rich glycoprotein OS=Mus musculus GN=Hrg PE=1 SV=2	Coagulation			14225000		5249200		19567000		14291000		25170000		8681400		13405000		30415000		12423000		26521000		10971000		23176000			21103000		24408000		5066900		3059600		21563000		23425000		20572000		18573000		4836200
sp|Q8CIZ8|VWF_MOUSE;tr|E9QPU1|E9QPU1_MOUSE	sp|Q8CIZ8|VWF_MOUSE von Willebrand factor OS=Mus musculus GN=Vwf PE=1 SV=2;tr|E9QPU1|E9QPU1_MOUSE von Willebrand factor OS=Mus musculus GN=Vwf PE=2 SV=1	Coagulation			16835000		1108900		49188000		112070000		20769000		20647000		20087000		15817000		29425000		39275000				43094000			15297000		37765000		7476200		1369800		48159000		61553000		60857000		45733000		16284000
sp|Q01853|TERA_MOUSE	sp|Q01853|TERA_MOUSE Transitional endoplasmic reticulum ATPase OS=Mus musculus GN=Vcp PE=1 SV=4	Tissue Leakage			17889000		23760000		87132000		54842000		48004000		10558000		8572200		2415800		63509000		27564000		43454000		37916000			70789000		163380000		16503000		27210000		41936000		63413000		54147000		30488000		3701800
sp|P13020|GELS_MOUSE;sp|P13020-2|GELS_MOUSE;CON__Q3SX14;tr|A6PWS5|A6PWS5_MOUSE	sp|P13020|GELS_MOUSE Gelsolin OS=Mus musculus GN=Gsn PE=1 SV=3;sp|P13020-2|GELS_MOUSE Isoform 2 of Gelsolin OS=Mus musculus GN=Gsn	Tissue Leakage			21408000		25411000		57546000		139720000		226930000		4418100		2496600		2312700		28686000		160880000		80869000		101570000			11931000		349620000		11248000		3773700		182100000		202420000		134200000		132480000		177200000		3177000
sp|Q6GQT1|A2MP_MOUSE;CON__ENSEMBL:ENSBTAP00000024146	sp|Q6GQT1|A2MP_MOUSE Alpha-2-macroglobulin-P OS=Mus musculus GN=A2mp PE=2 SV=2	Acute Phase Reactant			22654000		7445000						7369600		23032000		17297000				24427000		17752000		4892200									489760				1491000		18704000
sp|P01872|IGHM_MOUSE;sp|P01873|MUCM_MOUSE	sp|P01872|IGHM_MOUSE Ig mu chain C region secreted form OS=Mus musculus GN=Igh-6 PE=1 SV=2;sp|P01873|MUCM_MOUSE Ig mu chain C region membrane-bound form OS=Mus musculus GN=Igh-6 PE=2 SV=3	Immunoglobulins			26301000		15025000		135100000		40739000		27429000		31609000		139450000		113200000		46624000		68467000		25797000		121390000			61579000		59612000		28835000		99448000		42010000		146990000		56297000		77125000		7516000		14667000
sp|P07724|ALBU_MOUSE	sp|P07724|ALBU_MOUSE Serum albumin OS=Mus musculus GN=Alb PE=1 SV=3	Other Plasma Components			29462000		43656000		23082000		13335000		38715000		16695000		29156000		26645000		11134000		102780000		24442000		46168000			28442000		33573000		14301000		26998000		53497000		42401000		84803000		19716000		16306000		26689000
sp|P01027|CO3_MOUSE;sp|P01027-2|CO3_MOUSE;CON__Q2UVX4;tr|H3BL60|H3BL60_MOUSE;tr|H3BKW9|H3BKW9_MOUSE	sp|P01027|CO3_MOUSE Complement C3 OS=Mus musculus GN=C3 PE=1 SV=3	Complement			35506000	81.1708	27856000	79.4327	66822000	66.3574	44445000	61.5845	119510000	64.3143	47734000	82.6253	78415000	89.8956	130840000	84.373	36081000	77.8391	146210000	65.5595	60372000	72.763	113390000	61.6607		79223000	84.0736	165820000	46.2524	86997000	81.436	60974000	86.4996	153710000	55.3291	260500000	62.5856	111870000	46.0481	281350000	62.2557	36028000	43.7492	3297500	55.9702
sp|Q00623|APOA1_MOUSE;CON__P15497	sp|Q00623|APOA1_MOUSE Apolipoprotein A-I OS=Mus musculus GN=Apoa1 PE=1 SV=2	Lipoproteins			38033000		37864000		129470000		146550000		112140000		20270000		22993000		60571000		15365000		163830000		63246000		121710000			19638000		148410000		18379000		12445000		185000000		176300000		194900000		84382000		59288000		7189000
sp|Q07968|F13B_MOUSE	sp|Q07968|F13B_MOUSE Coagulation factor XIII B chain OS=Mus musculus GN=F13b PE=1 SV=2	Coagulation			77640000		73028000		71658000		40698000		53734000		62346000		146140000		107260000		130670000		40786000		23465000		46227000			116940000		17224000		44932000		47114000		23844000		49187000		22452000		41562000		4892300		11314000
sp|Q8BH61|F13A_MOUSE	sp|Q8BH61|F13A_MOUSE Coagulation factor XIII A chain OS=Mus musculus GN=F13a1 PE=2 SV=3	Coagulation			120510000		107950000		196840000		186870000		175490000		91520000		137510000		160130000		227410000		100220000		69202000		138850000			160070000		42568000		41394000		33767000		66634000		110050000		84566000		95352000		9682300		13067000
sp|P11276|FINC_MOUSE	sp|P11276|FINC_MOUSE Fibronectin OS=Mus musculus GN=Fn1 PE=1 SV=4	Coagulation			143690000		61872000		269800000		395710000		621890000		57140000		126540000		176740000		90319000		245720000		275170000		287920000			251890000		510280000		78270000		72614000		299370000		296040000		303790000		279220000		173730000		13170000
sp|Q8K0E8|FIBB_MOUSE	sp|Q8K0E8|FIBB_MOUSE Fibrinogen beta chain OS=Mus musculus GN=Fgb PE=2 SV=1	Coagulation			172810000		143780000		286240000		375480000		195750000		150380000		870520000		373500000		195390000		249960000		245090000		234130000			691310000		202990000		139800000		505880000		140880000		101630000		183070000		132870000		62937000		100370000
sp|Q8VCM7|FIBG_MOUSE	sp|Q8VCM7|FIBG_MOUSE Fibrinogen gamma chain OS=Mus musculus GN=Fgg PE=2 SV=1	Coagulation			276000000		249100000		486670000		396200000		285770000		195380000		1092800000		551140000		386120000		400650000		332710000		398280000			849820000		157620000		132760000		427790000		216900000		146840000		213580000		244180000		75599000		72393000
sp|Q61838|A2M_MOUSE;tr|D3YW52|D3YW52_MOUSE;tr|D3YUI3|D3YUI3_MOUSE	sp|Q61838|A2M_MOUSE Alpha-2-macroglobulin OS=Mus musculus GN=A2m PE=1 SV=3;tr|D3YW52|D3YW52_MOUSE Protein Pzp OS=Mus musculus GN=Pzp PE=2 SV=1	Acute Phase Reactant			283710000		234820000		801220000		106830000		650590000		598680000		1153700000		1606100000		430890000		1171800000		643340000		840330000			111930000		130430000		72196000		247700000		655900000		1418700000		167970000		616570000		108770000		83936000
tr|E9PV24|E9PV24_MOUSE;tr|Q99K47|Q99K47_MOUSE;CON__P02672	tr|E9PV24|E9PV24_MOUSE Protein Fga OS=Mus musculus GN=Fga PE=2 SV=1;tr|Q99K47|Q99K47_MOUSE Fibrinogen, alpha polypeptide OS=Mus musculus GN=Fga PE=2 SV=1	Tissue Leakage			422560000		395500000		495610000		431650000		345380000		320740000		1354600000		779730000		332980000		404110000		446130000		364540000			579060000		325010000		231290000		746820000		310530000		297770000		323050000		331430000
sp|P05367|SAA2_MOUSE	sp|P05367|SAA2_MOUSE Serum amyloid A-2 protein OS=Mus musculus GN=Saa2 PE=1 SV=1	Acute Phase Reactant					797630		3019900		2503200		1204600																																	1682300
sp|P31532|SAA4_MOUSE	sp|P31532|SAA4_MOUSE Serum amyloid A-4 protein OS=Mus musculus GN=Saa4 PE=1 SV=2	Acute Phase Reactant							2173500		3801300		1724200						856780				1453300		1061900		4979100					1257300						997940		1182700						995270
tr|G3UXG1|G3UXG1_MOUSE;tr|G3X9T8|G3X9T8_MOUSE;sp|Q61147|CERU_MOUSE;tr|G3X8Q5|G3X8Q5_MOUSE;tr|E9PZD8|E9PZD8_MOUSE	tr|G3UXG1|G3UXG1_MOUSE Ceruloplasmin (Fragment) OS=Mus musculus GN=Cp PE=2 SV=1;tr|G3X9T8|G3X9T8_MOUSE Ceruloplasmin OS=Mus musculus GN=Cp PE=4 SV=1;sp|Q61147|CERU_MOUSE Ceruloplasmin OS=Mus musculus GN=Cp PE=1 SV=2;tr|G3X8Q5|G3X8Q5_MOUSE Ceruloplasmin OS=	Acute Phase Reactant																														627960
sp|A2AVA0|SVEP1_MOUSE;sp|A2AVA0-2|SVEP1_MOUSE	sp|A2AVA0|SVEP1_MOUSE Sushi, von Willebrand factor type A, EGF and pentraxin domain-containing protein 1 OS=Mus musculus GN=Svep1 PE=1 SV=1;sp|A2AVA0-2|SVEP1_MOUSE Isoform 2 of Sushi, von Willebrand factor type A, EGF and pentraxin domain-containing protei	Coagulation				0		0.267829		1.05048	2032900	2.33213		1.02991		0.220212		0.0327788		0.560258		0.116718		1.03789		0.334671	907760	2.10649			0.0647858	819750	0.43705		0		0.228151		0.819196		0.36279		1.08038		1.65223		13.4392		32.399
sp|O08677|KNG1_MOUSE;tr|D3YTY9|D3YTY9_MOUSE;sp|O08677-3|KNG1_MOUSE	sp|O08677|KNG1_MOUSE Kininogen-1 OS=Mus musculus GN=Kng1 PE=1 SV=1;tr|D3YTY9|D3YTY9_MOUSE Kininogen-1 OS=Mus musculus GN=Kng1 PE=2 SV=1;sp|O08677-3|KNG1_MOUSE Isoform 3 of Kininogen-1 OS=Mus musculus GN=Kng1	Coagulation											7203200		1816800		1817700		2958700		2082300		24078000		4314800		9713100											17847000		10818000		15806000		5428100
sp|O88783|FA5_MOUSE;CON__Q28107	sp|O88783|FA5_MOUSE Coagulation factor V OS=Mus musculus GN=F5 PE=1 SV=1	Coagulation					858960		7224800		4758200		2415000		707110						688730		6953000		880480		7999400			2092200		2689500						3254300		2331900		3716500		2791600
sp|P26262|KLKB1_MOUSE	sp|P26262|KLKB1_MOUSE Plasma kallikrein OS=Mus musculus GN=Klkb1 PE=1 SV=2	Coagulation																					1189400				815970
sp|P32261|ANT3_MOUSE;CON__P41361	sp|P32261|ANT3_MOUSE Antithrombin-III OS=Mus musculus GN=Serpinc1 PE=1 SV=1	Coagulation							862240				602030										1039500				428080					968820										1272600
sp|P49182|HEP2_MOUSE	sp|P49182|HEP2_MOUSE Heparin cofactor 2 OS=Mus musculus GN=Serpind1 PE=1 SV=1	Coagulation									1086900		1121500														695260					1658600										1249800		638590
sp|Q60963|PAFA_MOUSE	sp|Q60963|PAFA_MOUSE Platelet-activating factor acetylhydrolase OS=Mus musculus GN=Pla2g7 PE=2 SV=2	Coagulation											435520																			1410500										1399200				365210
sp|Q9QUM0|ITA2B_MOUSE	sp|Q9QUM0|ITA2B_MOUSE Integrin alpha-IIb OS=Mus musculus GN=Itga2b PE=1 SV=2	Coagulation							371830		331810																163530			113280												3448600
sp|Q9Z1T2|TSP4_MOUSE;tr|E9PWF0|E9PWF0_MOUSE;sp|Q05895|TSP3_MOUSE	sp|Q9Z1T2|TSP4_MOUSE Thrombospondin-4 OS=Mus musculus GN=Thbs4 PE=1 SV=1	Coagulation									1412300																1671200											1287200				1270600
tr|B2RRC9|B2RRC9_MOUSE;sp|Q06194|FA8_MOUSE;tr|D3YW61|D3YW61_MOUSE;tr|B1AW26|B1AW26_MOUSE	tr|B2RRC9|B2RRC9_MOUSE Coagulation factor VIII OS=Mus musculus GN=F8 PE=2 SV=1;sp|Q06194|FA8_MOUSE Coagulation factor VIII OS=Mus musculus GN=F8 PE=2 SV=2	Coagulation							1140300		28782000		1413400		619920								2484200				7809500					771390						1072500		1459900		1467800		1598300
tr|Q80YQ1|Q80YQ1_MOUSE;sp|P35441|TSP1_MOUSE;CON__Q28194	tr|Q80YQ1|Q80YQ1_MOUSE Thrombospondin 1 OS=Mus musculus GN=Thbs1 PE=2 SV=1;sp|P35441|TSP1_MOUSE Thrombospondin-1 OS=Mus musculus GN=Thbs1 PE=1 SV=1	Coagulation
tr|Q99K47|Q99K47_MOUSE;tr|E9PV24|E9PV24_MOUSE;CON__P02672	tr|Q99K47|Q99K47_MOUSE Fibrinogen, alpha polypeptide OS=Mus musculus GN=Fga PE=2 SV=1;tr|E9PV24|E9PV24_MOUSE Protein Fga OS=Mus musculus GN=Fga PE=2 SV=1	Coagulation																																												162430000		176400000
sp|P56400|GP1BB_MOUSE;tr|B2RR03|B2RR03_MOUSE	sp|P56400|GP1BB_MOUSE Platelet glycoprotein Ib beta chain OS=Mus musculus GN=Gp1bb PE=1 SV=1;tr|B2RR03|B2RR03_MOUSE Glycoprotein Ib, beta polypeptide OS=Mus musculus GN=Gp1bb PE=2 SV=1	Coagulation																																								1809300
sp|Q61739-2|ITA6_MOUSE;sp|Q61739|ITA6_MOUSE	sp|Q61739-2|ITA6_MOUSE Isoform Alpha-6X1A of Integrin alpha-6 OS=Mus musculus GN=Itga6;sp|Q61739|ITA6_MOUSE Integrin alpha-6 OS=Mus musculus GN=Itga6 PE=1 SV=3	Coagulation																																								172050
sp|P03953-2|CFAD_MOUSE;sp|P03953|CFAD_MOUSE	sp|P03953-2|CFAD_MOUSE Isoform 2 of Complement factor D OS=Mus musculus GN=Cfd;sp|P03953|CFAD_MOUSE Complement factor D OS=Mus musculus GN=Cfd PE=1 SV=1	Complement																					954100
sp|P04186|CFAB_MOUSE;tr|B8JJM5|B8JJM5_MOUSE;tr|F6VQX8|F6VQX8_MOUSE;tr|B8JJN0|B8JJN0_MOUSE;tr|F6XQ00|F6XQ00_MOUSE;tr|B8JJM6|B8JJM6_MOUSE;tr|B8JJM3|B8JJM3_MOUSE;tr|F6W2T4|F6W2T4_MOUSE;tr|H3BK95|H3BK95_MOUSE	sp|P04186|CFAB_MOUSE Complement factor B OS=Mus musculus GN=Cfb PE=1 SV=2;tr|B8JJM5|B8JJM5_MOUSE Complement factor B OS=Mus musculus GN=Cfb PE=2 SV=1;tr|F6VQX8|F6VQX8_MOUSE Protein Gm20547 (Fragment) OS=Mus musculus GN=Gm20547 PE=3 SV=1;tr|B8JJN0|B8JJN0_MO	Complement					3285500		2828300		2067300		10667000		980110				769420													2794800
sp|P06683|CO9_MOUSE;tr|H3BKN4|H3BKN4_MOUSE	sp|P06683|CO9_MOUSE Complement component C9 OS=Mus musculus GN=C9 PE=1 SV=2	Complement							8651900		19902000		2923200														10840000					2333800						1395400				1933400		11659000		398370
sp|P08607|C4BPA_MOUSE	sp|P08607|C4BPA_MOUSE C4b-binding protein OS=Mus musculus GN=C4bpa PE=1 SV=3	Complement							1583700		1055300								6558900				1670600				4162300															3135400		3737700
sp|Q61129|CFAI_MOUSE	sp|Q61129|CFAI_MOUSE Complement factor I OS=Mus musculus GN=Cfi PE=1 SV=3	Complement					351550						590660										1443500									216620						800280
sp|Q8BH35|CO8B_MOUSE;sp|Q8BH35-2|CO8B_MOUSE	sp|Q8BH35|CO8B_MOUSE Complement component C8 beta chain OS=Mus musculus GN=C8b PE=1 SV=1;sp|Q8BH35-2|CO8B_MOUSE Isoform 2 of Complement component C8 beta chain OS=Mus musculus GN=C8b	Complement							7021400		8268400		3116000						7939700				1279700		754060		25443000					1169100				5684300		1973300						13718000
sp|Q8CG16|C1RA_MOUSE;sp|Q8CFG9|C1RB_MOUSE;sp|Q3UZ09|C1RL_MOUSE	sp|Q8CG16|C1RA_MOUSE Complement C1r-A subcomponent OS=Mus musculus GN=C1ra PE=1 SV=1;sp|Q8CFG9|C1RB_MOUSE Complement C1r-B subcomponent OS=Mus musculus GN=C1rb PE=2 SV=1	Complement							956600		1646400		3351900						2149500				1007900				912150					387930										863790		807040
sp|Q9ES30|C1QT3_MOUSE;tr|D3YZ61|D3YZ61_MOUSE	sp|Q9ES30|C1QT3_MOUSE Complement C1q tumor necrosis factor-related protein 3 OS=Mus musculus GN=C1qtnf3 PE=2 SV=1;tr|D3YZ61|D3YZ61_MOUSE Complement C1q tumor necrosis factor-related protein 3 OS=Mus musculus GN=C1qtnf3 PE=2 SV=1	Complement																							69420
sp|Q9QXP7|C1QT1_MOUSE	sp|Q9QXP7|C1QT1_MOUSE Complement C1q tumor necrosis factor-related protein 1 OS=Mus musculus GN=C1qtnf1 PE=2 SV=1	Complement																									604500
tr|A2A998|A2A998_MOUSE;tr|A2A997|A2A997_MOUSE;sp|Q8K182|CO8A_MOUSE	tr|A2A998|A2A998_MOUSE Complement component C8 alpha chain OS=Mus musculus GN=C8a PE=2 SV=1;tr|A2A997|A2A997_MOUSE Complement component C8 alpha chain OS=Mus musculus GN=C8a PE=2 SV=1;sp|Q8K182|CO8A_MOUSE Complement component C8 alpha chain OS=Mus musculus	Complement							13801000		8760000		7417700						5851600				4768100		3939000		15403000					679920						3125200		2043000		812450		14997000		388090
tr|B8JJM3|B8JJM3_MOUSE;tr|F6W2T4|F6W2T4_MOUSE;tr|H3BK95|H3BK95_MOUSE;tr|F6XQ00|F6XQ00_MOUSE;tr|B8JJM6|B8JJM6_MOUSE;sp|P04186|CFAB_MOUSE;tr|B8JJM5|B8JJM5_MOUSE;tr|F6VQX8|F6VQX8_MOUSE;tr|B8JJN0|B8JJN0_MOUSE	tr|B8JJM3|B8JJM3_MOUSE Complement factor B (Fragment) OS=Mus musculus GN=Cfb PE=2 SV=1;tr|F6W2T4|F6W2T4_MOUSE Complement factor B (Fragment) OS=Mus musculus GN=Cfb PE=3 SV=1;tr|H3BK95|H3BK95_MOUSE Complement C2 (Fragment) OS=Mus musculus GN=C2 PE=3 SV=1;tr	Complement																																												447160
tr|E9Q6C2|E9Q6C2_MOUSE;sp|Q8CG14|CS1A_MOUSE;sp|Q8CFG8|CS1B_MOUSE	tr|E9Q6C2|E9Q6C2_MOUSE Protein C1s OS=Mus musculus GN=C1s PE=3 SV=1;sp|Q8CG14|CS1A_MOUSE Complement C1s-A subcomponent OS=Mus musculus GN=C1sa PE=2 SV=2	Complement									1052200																					262740
tr|Q8BRY4|Q8BRY4_MOUSE;tr|Q91X70|Q91X70_MOUSE;tr|E9Q6D8|E9Q6D8_MOUSE	tr|Q8BRY4|Q8BRY4_MOUSE Protein C6 (Fragment) OS=Mus musculus GN=C6 PE=2 SV=1;tr|Q91X70|Q91X70_MOUSE Complement component 6 OS=Mus musculus GN=C6 PE=2 SV=1;tr|E9Q6D8|E9Q6D8_MOUSE Protein C6 OS=Mus musculus GN=C6 PE=2 SV=1	Complement							186430
tr|Q91X70|Q91X70_MOUSE;tr|E9Q6D8|E9Q6D8_MOUSE	tr|Q91X70|Q91X70_MOUSE Complement component 6 OS=Mus musculus GN=C6 PE=2 SV=1;tr|E9Q6D8|E9Q6D8_MOUSE Protein C6 OS=Mus musculus GN=C6 PE=2 SV=1	Complement																									589780
tr|Q9DAC2|Q9DAC2_MOUSE;sp|Q8VCG4|CO8G_MOUSE	tr|Q9DAC2|Q9DAC2_MOUSE Complement component 8, gamma subunit, isoform CRA_b OS=Mus musculus GN=C8g PE=2 SV=1;sp|Q8VCG4|CO8G_MOUSE Complement component C8 gamma chain OS=Mus musculus GN=C8g PE=1 SV=1	Complement									986990
tr|Q9DAC2|Q9DAC2_MOUSE;sp|Q8VCG4|CO8G_MOUSE	tr|Q9DAC2|Q9DAC2_MOUSE Complement component 8, gamma subunit, isoform CRA_b OS=Mus musculus GN=C8g PE=2 SV=1;sp|Q8VCG4|CO8G_MOUSE Complement component C8 gamma chain OS=Mus musculus GN=C8g PE=1 SV=1	Complement																																										818430
sp|P01630|KV2A6_MOUSE	sp|P01630|KV2A6_MOUSE Ig kappa chain V-II region 7S34.1 OS=Mus musculus PE=1 SV=1	Immunoglobulins				0	221090	0.157789		2.54902		1.52419		1.30945		0.350202	2978800	0.645115		0.550388	651480	0.481639		3.22781		1.89796	924400	3.21151		350850	0.339275		0.970557		0.376773		0.302162		3.40436	2151000	2.84292		3.05541		2.38334		0.0562021		0
sp|P01632|KV1A1_MOUSE	sp|P01632|KV1A1_MOUSE Ig kappa chain V-I region S107A OS=Mus musculus PE=4 SV=1	Immunoglobulins							1573100														682840									1617500												1274200
sp|P01635|KV5A3_MOUSE	sp|P01635|KV5A3_MOUSE Ig kappa chain V-V region K2 (Fragment) OS=Mus musculus PE=1 SV=1	Immunoglobulins															303230										1742800															719580
sp|P01636|KV5A4_MOUSE	sp|P01636|KV5A4_MOUSE Ig kappa chain V-V region MOPC 149 OS=Mus musculus PE=1 SV=1	Immunoglobulins							662340								929660
sp|P01639|KV5A7_MOUSE	sp|P01639|KV5A7_MOUSE Ig kappa chain V-V region MOPC 41 OS=Mus musculus GN=Gm5571 PE=1 SV=1	Immunoglobulins							945360								716330						1066000				916900					790170										279930		301420
sp|P01642|KV5A9_MOUSE	sp|P01642|KV5A9_MOUSE Ig kappa chain V-V region L7 (Fragment) OS=Mus musculus GN=Gm10881 PE=1 SV=1	Immunoglobulins							328840								359400						595770				538900													1808200
sp|P01643|KV5AA_MOUSE	sp|P01643|KV5AA_MOUSE Ig kappa chain V-V region MOPC 173 OS=Mus musculus PE=1 SV=1	Immunoglobulins							383240								197260																							160260
sp|P01648|KV5AF_MOUSE;sp|P01649|KV5AG_MOUSE	sp|P01648|KV5AF_MOUSE Ig kappa chain V-V region HP 91A3 OS=Mus musculus PE=1 SV=1;sp|P01649|KV5AG_MOUSE Ig kappa chain V-V regions OS=Mus musculus PE=1 SV=1	Immunoglobulins							1628700								1542300										367910									1145700
sp|P01652|KV5AK_MOUSE	sp|P01652|KV5AK_MOUSE Ig kappa chain V-V region J606 OS=Mus musculus PE=1 SV=1	Immunoglobulins																												386020
sp|P01657|KV3A5_MOUSE;sp|P01668|KV3AG_MOUSE;sp|P03977|KV3A4_MOUSE;sp|P01673|KV3AL_MOUSE;sp|P01672|KV3AK_MOUSE;sp|P01671|KV3AJ_MOUSE;sp|P01670|KV3AI_MOUSE;sp|P01669|KV3AH_MOUSE;sp|P01667|KV3AF_MOUSE;sp|P01666|KV3AE_MOUSE;sp|P01665|KV3AD_MOUSE;sp|P01664|KV3AC_MOUSE;sp|P01656|KV3A3_MOUSE;sp|P01654|KV3A1_MOUSE;sp|P01659|KV3A7_MOUSE;sp|P01655|KV3A2_MOUSE	sp|P01657|KV3A5_MOUSE Ig kappa chain V-III region PC 2413 OS=Mus musculus PE=1 SV=1;sp|P01668|KV3AG_MOUSE Ig kappa chain V-III region PC 7210 OS=Mus musculus PE=1 SV=1;sp|P03977|KV3A4_MOUSE Ig kappa chain V-III region 50S10.1 OS=Mus musculus PE=1 SV=1;sp|P	Immunoglobulins																																						3303300
sp|P01660|KV3A8_MOUSE	sp|P01660|KV3A8_MOUSE Ig kappa chain V-III region PC 3741/TEPC 111 OS=Mus musculus PE=1 SV=1	Immunoglobulins							2258900
sp|P01668|KV3AG_MOUSE;sp|P01667|KV3AF_MOUSE;sp|P01659|KV3A7_MOUSE;sp|P01654|KV3A1_MOUSE;sp|P01672|KV3AK_MOUSE;sp|P01671|KV3AJ_MOUSE;sp|P01670|KV3AI_MOUSE;sp|P01669|KV3AH_MOUSE;sp|P01666|KV3AE_MOUSE;sp|P03977|KV3A4_MOUSE;sp|P01665|KV3AD_MOUSE;sp|P01664|KV3AC_MOUSE;sp|P01660|KV3A8_MOUSE;sp|P01657|KV3A5_MOUSE;sp|P01656|KV3A3_MOUSE;sp|P01673|KV3AL_MOUSE;sp|P01655|KV3A2_MOUSE	sp|P01668|KV3AG_MOUSE Ig kappa chain V-III region PC 7210 OS=Mus musculus PE=1 SV=1;sp|P01667|KV3AF_MOUSE Ig kappa chain V-III region PC 6308 OS=Mus musculus PE=1 SV=1;sp|P01659|KV3A7_MOUSE Ig kappa chain V-III region TEPC 124 OS=Mus musculus PE=1 SV=1;sp|	Immunoglobulins																														802830
sp|P01670|KV3AI_MOUSE;sp|P01668|KV3AG_MOUSE;sp|P01666|KV3AE_MOUSE;sp|P01659|KV3A7_MOUSE;sp|P01672|KV3AK_MOUSE;sp|P01671|KV3AJ_MOUSE;sp|P01669|KV3AH_MOUSE;sp|P01667|KV3AF_MOUSE;sp|P01665|KV3AD_MOUSE;sp|P03977|KV3A4_MOUSE;sp|P01664|KV3AC_MOUSE;sp|P01660|KV3A8_MOUSE;sp|P01657|KV3A5_MOUSE;sp|P01656|KV3A3_MOUSE;sp|P01654|KV3A1_MOUSE;sp|P01673|KV3AL_MOUSE;sp|P01655|KV3A2_MOUSE	sp|P01670|KV3AI_MOUSE Ig kappa chain V-III region PC 6684 OS=Mus musculus PE=1 SV=1;sp|P01668|KV3AG_MOUSE Ig kappa chain V-III region PC 7210 OS=Mus musculus PE=1 SV=1;sp|P01666|KV3AE_MOUSE Ig kappa chain V-III region PC 7183 OS=Mus musculus PE=1 SV=1;sp|P	Immunoglobulins																									1763500
sp|P01679|KV6A5_MOUSE;sp|P01678|KV6A4_MOUSE;sp|P01677|KV6A3_MOUSE;sp|P01676|KV6A2_MOUSE;sp|P01675|KV6A1_MOUSE	sp|P01679|KV6A5_MOUSE Ig kappa chain V-VI region J539 OS=Mus musculus PE=1 SV=1;sp|P01678|KV6A4_MOUSE Ig kappa chain V-VI region SAPC 10 OS=Mus musculus PE=1 SV=1;sp|P01677|KV6A3_MOUSE Ig kappa chain V-VI region TEPC 601/TEPC 191 OS=Mus musculus PE=1 SV=1;	Immunoglobulins							1672900				1291100								1232900															608580								1082500
sp|P01723|LV1A_MOUSE;sp|P01727|LV1E_MOUSE;sp|P01728|LV2A_MOUSE;sp|P01729|LV2B_MOUSE;sp|P01726|LV1D_MOUSE	sp|P01723|LV1A_MOUSE Ig lambda-1 chain V region OS=Mus musculus PE=1 SV=2;sp|P01727|LV1E_MOUSE Ig lambda-1 chain V region S43 OS=Mus musculus PE=4 SV=1	Immunoglobulins																									3180500													1282500
sp|P01728|LV2A_MOUSE	sp|P01728|LV2A_MOUSE Ig lambda-2 chain V region OS=Mus musculus PE=4 SV=1	Immunoglobulins									353120						5007100		4331000
sp|P01756|HVM12_MOUSE;sp|P01757|HVM13_MOUSE;sp|P06330|HVM51_MOUSE	sp|P01756|HVM12_MOUSE Ig heavy chain V region MOPC 104E OS=Mus musculus PE=1 SV=1;sp|P01757|HVM13_MOUSE Ig heavy chain V region J558 OS=Mus musculus PE=1 SV=1;sp|P06330|HVM51_MOUSE Ig heavy chain V region AC38 205.12 OS=Mus musculus PE=1 SV=1	Immunoglobulins							1510900		1105900						1803800		1694000		747390						705240					1221100				1209600				946400
sp|P01758|HVM14_MOUSE	sp|P01758|HVM14_MOUSE Ig heavy chain V region 108A OS=Mus musculus GN=Igh-VJ558 PE=4 SV=1	Immunoglobulins							264820										370370
sp|P01783|HVM16_MOUSE	sp|P01783|HVM16_MOUSE Ig heavy chain V region MOPC 21 (Fragment) OS=Mus musculus PE=1 SV=1	Immunoglobulins																			393710
sp|P01786|HVM17_MOUSE;sp|P01790|HVM21_MOUSE;sp|P01789|HVM20_MOUSE;sp|P01794|HVM25_MOUSE;sp|P01793|HVM24_MOUSE;sp|P01792|HVM23_MOUSE;sp|P01791|HVM22_MOUSE;sp|P01788|HVM19_MOUSE;sp|P01787|HVM18_MOUSE	sp|P01786|HVM17_MOUSE Ig heavy chain V region MOPC 47A OS=Mus musculus PE=1 SV=1;sp|P01790|HVM21_MOUSE Ig heavy chain V region M511 OS=Mus musculus PE=1 SV=1;sp|P01789|HVM20_MOUSE Ig heavy chain V region M603 OS=Mus musculus PE=1 SV=1;sp|P01794|HVM25_MOUSE	Immunoglobulins
sp|P01790|HVM21_MOUSE;sp|P01794|HVM25_MOUSE;sp|P01791|HVM22_MOUSE;sp|P01788|HVM19_MOUSE;sp|P01787|HVM18_MOUSE;sp|P01789|HVM20_MOUSE;sp|P01793|HVM24_MOUSE;sp|P01792|HVM23_MOUSE;sp|P01786|HVM17_MOUSE	sp|P01790|HVM21_MOUSE Ig heavy chain V region M511 OS=Mus musculus PE=1 SV=1;sp|P01794|HVM25_MOUSE Ig heavy chain V region HPCG14 OS=Mus musculus PE=1 SV=1;sp|P01791|HVM22_MOUSE Ig heavy chain V region HPCM6 OS=Mus musculus PE=1 SV=1;sp|P01788|HVM19_MOUSE	Immunoglobulins							6265900												1586300		3444100				4527500					10576000						2566200		6918600		4730000		3614000
sp|P01800|HVM31_MOUSE;sp|P01799|HVM30_MOUSE;sp|P01798|HVM29_MOUSE;sp|P01797|HVM28_MOUSE;sp|P01796|HVM27_MOUSE;sp|P01802|HVM33_MOUSE;sp|P01801|HVM32_MOUSE	sp|P01800|HVM31_MOUSE Ig heavy chain V-III region T957 OS=Mus musculus PE=1 SV=2;sp|P01799|HVM30_MOUSE Ig heavy chain V-III region ABE-47N OS=Mus musculus PE=1 SV=1;sp|P01798|HVM29_MOUSE Ig heavy chain V-III region E109 OS=Mus musculus PE=1 SV=1;sp|P01797|	Immunoglobulins											3998200																	867380
sp|P01801|HVM32_MOUSE;sp|P01800|HVM31_MOUSE;sp|P01799|HVM30_MOUSE;sp|P01798|HVM29_MOUSE;sp|P01797|HVM28_MOUSE;sp|P01796|HVM27_MOUSE;sp|P01802|HVM33_MOUSE	sp|P01801|HVM32_MOUSE Ig heavy chain V-III region J606 OS=Mus musculus PE=1 SV=1;sp|P01800|HVM31_MOUSE Ig heavy chain V-III region T957 OS=Mus musculus PE=1 SV=2;sp|P01799|HVM30_MOUSE Ig heavy chain V-III region ABE-47N OS=Mus musculus PE=1 SV=1;sp|P01798|	Immunoglobulins									693840
sp|P01820|HVM44_MOUSE;sp|P01819|HVM43_MOUSE	sp|P01820|HVM44_MOUSE Ig heavy chain V region PJ14 OS=Mus musculus PE=1 SV=1;sp|P01819|HVM43_MOUSE Ig heavy chain V region MOPC 141 OS=Mus musculus PE=4 SV=1	Immunoglobulins																			90605
sp|P01843|LAC1_MOUSE	sp|P01843|LAC1_MOUSE Ig lambda-1 chain C region OS=Mus musculus PE=1 SV=1	Immunoglobulins							1534200								1088000																									553200
sp|P01844|LAC2_MOUSE	sp|P01844|LAC2_MOUSE Ig lambda-2 chain C region OS=Mus musculus GN=Iglc2 PE=1 SV=1	Immunoglobulins							4342200						4035400		19966000		13375000		3943000						2903400			6731600						4242300				5171600
sp|P01845|LAC3_MOUSE	sp|P01845|LAC3_MOUSE Ig lambda-3 chain C region OS=Mus musculus GN=Iglc3 PE=1 SV=1	Immunoglobulins															882080				477820															322080						226400
sp|P01867-2|IGG2B_MOUSE;sp|P01867|IGG2B_MOUSE	sp|P01867-2|IGG2B_MOUSE Isoform 2 of Ig gamma-2B chain C region OS=Mus musculus GN=Igh-3;sp|P01867|IGG2B_MOUSE Ig gamma-2B chain C region OS=Mus musculus GN=Igh-3 PE=1 SV=3	Immunoglobulins
sp|P01878|IGHA_MOUSE	sp|P01878|IGHA_MOUSE Ig alpha chain C region OS=Mus musculus PE=1 SV=1	Immunoglobulins							671330																																			426550
sp|P18525|HVM54_MOUSE	sp|P18525|HVM54_MOUSE Ig heavy chain V region 5-84 OS=Mus musculus PE=1 SV=1	Immunoglobulins																	1719400
sp|P18525|HVM54_MOUSE;sp|P18528|HVM57_MOUSE	sp|P18525|HVM54_MOUSE Ig heavy chain V region 5-84 OS=Mus musculus PE=1 SV=1;sp|P18528|HVM57_MOUSE Ig heavy chain V region 6.96 OS=Mus musculus PE=4 SV=1	Immunoglobulins							1062100
sp|P18528|HVM57_MOUSE	sp|P18528|HVM57_MOUSE Ig heavy chain V region 6.96 OS=Mus musculus PE=4 SV=1	Immunoglobulins																												487460
tr|E9PWK4|E9PWK4_MOUSE;sp|P01592|IGJ_MOUSE	tr|E9PWK4|E9PWK4_MOUSE Immunoglobulin J chain (Fragment) OS=Mus musculus GN=Igj PE=2 SV=1;sp|P01592|IGJ_MOUSE Immunoglobulin J chain OS=Mus musculus GN=Igj PE=2 SV=4	Immunoglobulins							17118000										4276000				2496800				4370000			2726500										10403000		2854200		5762100
sp|E9Q414|APOB_MOUSE;tr|E9Q1Y3|E9Q1Y3_MOUSE;tr|E9Q4G4|E9Q4G4_MOUSE	sp|E9Q414|APOB_MOUSE Apolipoprotein B-100 OS=Mus musculus GN=Apob PE=1 SV=1;tr|E9Q1Y3|E9Q1Y3_MOUSE Apolipoprotein B-100 (Fragment) OS=Mus musculus GN=Apob PE=2 SV=1	Lipoproteins				0		0.144619		1.86986		1.98022		2.52751		0.134718		0.0309682		0.0444099		0.0973623	1964800	3.14523	849540	1.9709	2660000	2.71213			0.0322713	6659600	1.4353		0.474754		0	2412000	3.60978	2604200	2.29917	3229700	3.173	3225600	2.09032	399560	0.656607		0
sp|P09813|APOA2_MOUSE	sp|P09813|APOA2_MOUSE Apolipoprotein A-II OS=Mus musculus GN=Apoa2 PE=1 SV=2	Lipoproteins					2427700		18778000		22659000		22038000		2094300						2311500		39935000		7020400		34319000							1760600				52910000		28624000		19145000		19271000
sp|P33622|APOC3_MOUSE;tr|E9QP56|E9QP56_MOUSE	sp|P33622|APOC3_MOUSE Apolipoprotein C-III OS=Mus musculus GN=Apoc3 PE=2 SV=2;tr|E9QP56|E9QP56_MOUSE Apolipoprotein C-III OS=Mus musculus GN=Apoc3 PE=2 SV=1	Lipoproteins							24286000		19176000				428580								41992000		29219000		43851000							2153600				53193000		55365000		59245000		32569000
sp|P34928|APOC1_MOUSE	sp|P34928|APOC1_MOUSE Apolipoprotein C-I OS=Mus musculus GN=Apoc1 PE=2 SV=1	Lipoproteins							8274200				8187400										45247000		13283000		18945000					4582300						9161300		9000700		13420000		9273400		286400
sp|Q05020|APOC2_MOUSE;tr|D3YXE8|D3YXE8_MOUSE	sp|Q05020|APOC2_MOUSE Apolipoprotein C-II OS=Mus musculus GN=Apoc2 PE=2 SV=1	Lipoproteins							6883100		5947600		5039500										8334500		3204700		8485100					5439100						4184100		2757200		4075500		4259900
sp|Q61268|APOC4_MOUSE	sp|Q61268|APOC4_MOUSE Apolipoprotein C-IV OS=Mus musculus GN=Apoc4 PE=2 SV=1	Lipoproteins							7848000		3749700		11901000												2895000		4203600					4205600						3383800
sp|Q8C7G5|APOA5_MOUSE	sp|Q8C7G5|APOA5_MOUSE Apolipoprotein A-V OS=Mus musculus GN=Apoa5 PE=2 SV=1	Lipoproteins									884260												275120
sp|Q91V80|APOF_MOUSE	sp|Q91V80|APOF_MOUSE Apolipoprotein F OS=Mus musculus GN=Apof PE=2 SV=2	Lipoproteins
tr|E9Q1Y3|E9Q1Y3_MOUSE;sp|E9Q414|APOB_MOUSE;tr|E9Q4G4|E9Q4G4_MOUSE;CON__ENSEMBL:ENSBTAP00000032840	tr|E9Q1Y3|E9Q1Y3_MOUSE Apolipoprotein B-100 (Fragment) OS=Mus musculus GN=Apob PE=2 SV=1;sp|E9Q414|APOB_MOUSE Apolipoprotein B-100 OS=Mus musculus GN=Apob PE=1 SV=1	Lipoproteins							4207800		5005200		8673300
sp|A6X935|ITIH4_MOUSE;sp|A6X935-2|ITIH4_MOUSE;tr|E9Q5L2|E9Q5L2_MOUSE;CON__Q3T052	sp|A6X935|ITIH4_MOUSE Inter alpha-trypsin inhibitor, heavy chain 4 OS=Mus musculus GN=Itih4 PE=1 SV=2;sp|A6X935-2|ITIH4_MOUSE Isoform 2 of Inter alpha-trypsin inhibitor, heavy chain 4 OS=Mus musculus GN=Itih4;tr|E9Q5L2|E9Q5L2_MOUSE Inter alpha-trypsin inhi	Other Plasma Components				0		0.365994		0.291977	835930	0.622492	33817000	1.25908		0	1717300	0.0309682	2079000	0.0444099		0.0544665	1485800	0.871049		0.443888	1041600	0.553318		1098600	0.0322713	27508000	1.57883	1017900	0.0979811		0	1391700	0.372177		0.22282		0.852211	915620	0.179734	752960	1.18759		0
sp|P07309|TTHY_MOUSE	sp|P07309|TTHY_MOUSE Transthyretin OS=Mus musculus GN=Ttr PE=1 SV=1	Other Plasma Components							8266200				6522600										2795600		2170200							4687300						5997600		4545400		10724000				263230
sp|Q61704|ITIH3_MOUSE;tr|E9PVS1|E9PVS1_MOUSE;CON__Q0V8M9	sp|Q61704|ITIH3_MOUSE Inter-alpha-trypsin inhibitor heavy chain H3 OS=Mus musculus GN=Itih3 PE=1 SV=3;tr|E9PVS1|E9PVS1_MOUSE Inter-alpha-trypsin inhibitor heavy chain H3 OS=Mus musculus GN=Itih3 PE=2 SV=1	Other Plasma Components							895640		11490000
sp|Q61704|ITIH3_MOUSE;tr|E9PVS1|E9PVS1_MOUSE;CON__Q0V8M9	sp|Q61704|ITIH3_MOUSE Inter-alpha-trypsin inhibitor heavy chain H3 OS=Mus musculus GN=Itih3 PE=1 SV=3;tr|E9PVS1|E9PVS1_MOUSE Inter-alpha-trypsin inhibitor heavy chain H3 OS=Mus musculus GN=Itih3 PE=2 SV=1	Other Plasma Components											5070800																									2888900		2640300		2814200		1579000		6311900
tr|E9PVS1|E9PVS1_MOUSE;sp|Q61704|ITIH3_MOUSE;CON__Q0V8M9	tr|E9PVS1|E9PVS1_MOUSE Inter-alpha-trypsin inhibitor heavy chain H3 OS=Mus musculus GN=Itih3 PE=2 SV=1;sp|Q61704|ITIH3_MOUSE Inter-alpha-trypsin inhibitor heavy chain H3 OS=Mus musculus GN=Itih3 PE=1 SV=3	Other Plasma Components																					1720000				1691000					9366300
tr|F8WJ05|F8WJ05_MOUSE;sp|Q61702|ITIH1_MOUSE;CON__Q0VCM5	tr|F8WJ05|F8WJ05_MOUSE Inter-alpha-trypsin inhibitor heavy chain H1 OS=Mus musculus GN=Itih1 PE=2 SV=1;sp|Q61702|ITIH1_MOUSE Inter-alpha-trypsin inhibitor heavy chain H1 OS=Mus musculus GN=Itih1 PE=1 SV=2	Other Plasma Components																			1293100		29998000		9159200		18192000
sp|P52430|PON1_MOUSE;tr|H3BK03|H3BK03_MOUSE;tr|H3BLB8|H3BLB8_MOUSE	sp|P52430|PON1_MOUSE Serum paraoxonase/arylesterase 1 OS=Mus musculus GN=Pon1 PE=1 SV=2	Other Plasma Components							3242500		9379300																					15547000
sp|P52430|PON1_MOUSE;tr|H3BLB8|H3BLB8_MOUSE;tr|H3BK03|H3BK03_MOUSE	sp|P52430|PON1_MOUSE Serum paraoxonase/arylesterase 1 OS=Mus musculus GN=Pon1 PE=1 SV=2	Other Plasma Components											5027200										3334700		1878000		2232300											3694500		3042200		6411900		3618300		7128100
sp|A2AN08-3|UBR4_MOUSE;sp|A2AN08|UBR4_MOUSE;sp|A2AN08-5|UBR4_MOUSE;sp|A2AN08-4|UBR4_MOUSE;tr|F6SSP6|F6SSP6_MOUSE		Tissue Leakage				0		1.22122		4.11429	220290	4.30507		2.71213		0.528875		0.535288		1.30617		1.5036		2.46251		3.80025		4.8473			1.12793		8.70644		1.21567		1.27965		9.80806		5.40323		14.8242		3.93909		2.3581		2.0984
REV__tr|F8VPZ5|F8VPZ5_MOUSE	Excision repair cross-complementing rodent repair deficiency, complementation group 6	Tissue Leakage	165958	Nucleus			6143900
sp|A2AIV2-2|VIR_MOUSE;sp|A2AIV2|VIR_MOUSE;tr|E9PZY8|E9PZY8_MOUSE	sp|A2AIV2-2|VIR_MOUSE Isoform 2 of Protein virilizer homolog OS=Mus musculus GN=Kiaa1429;sp|A2AIV2|VIR_MOUSE Protein virilizer homolog OS=Mus musculus GN=Kiaa1429 PE=1 SV=1;tr|E9PZY8|E9PZY8_MOUSE Protein 1110037F02Rik OS=Mus musculus GN=1110037F02Rik PE=2	Tissue Leakage																																												38615
sp|A2AN08-3|UBR4_MOUSE;sp|A2AN08|UBR4_MOUSE;sp|A2AN08-5|UBR4_MOUSE;sp|A2AN08-4|UBR4_MOUSE;tr|F6SSP6|F6SSP6_MOUSE	sp|A2AN08-3|UBR4_MOUSE Isoform 3 of E3 ubiquitin-protein ligase UBR4 OS=Mus musculus GN=Ubr4;sp|A2AN08|UBR4_MOUSE E3 ubiquitin-protein ligase UBR4 OS=Mus musculus GN=Ubr4 PE=1 SV=1;sp|A2AN08-5|UBR4_MOUSE Isoform 5 of E3 ubiquitin-protein ligase UBR4 OS=Mus	Tissue Leakage																														1281400										671080
sp|A2AQ07|TBB1_MOUSE;CON__ENSEMBL:ENSBTAP00000025008	sp|A2AQ07|TBB1_MOUSE Tubulin beta-1 chain OS=Mus musculus GN=Tubb1 PE=1 SV=1	Tissue Leakage																																								9635500
sp|A2ASS6-2|TITIN_MOUSE;tr|E9Q8N1|E9Q8N1_MOUSE;tr|E9Q8K5|E9Q8K5_MOUSE;sp|A2ASS6|TITIN_MOUSE	sp|A2ASS6-2|TITIN_MOUSE Isoform 2 of Titin OS=Mus musculus GN=Ttn;tr|E9Q8N1|E9Q8N1_MOUSE Titin OS=Mus musculus GN=Ttn PE=2 SV=1;tr|E9Q8K5|E9Q8K5_MOUSE Titin OS=Mus musculus GN=Ttn PE=2 SV=1;sp|A2ASS6|TITIN_MOUSE Titin OS=Mus musculus GN=Ttn PE=1 SV=1	Tissue Leakage
sp|A2CE44|ZXDAB_MOUSE	sp|A2CE44|ZXDAB_MOUSE Zinc finger X-linked protein ZXDA/ZXDB OS=Mus musculus GN=Zxda PE=2 SV=1	Tissue Leakage											1774400																									1325100
sp|B2RPV6|MMRN1_MOUSE;tr|G3UVV6|G3UVV6_MOUSE;sp|B2RPV6-2|MMRN1_MOUSE	sp|B2RPV6|MMRN1_MOUSE Multimerin-1 OS=Mus musculus GN=Mmrn1 PE=2 SV=2;tr|G3UVV6|G3UVV6_MOUSE MCG123217 OS=Mus musculus GN=Mmrn1 PE=4 SV=1	Tissue Leakage	20946	Extracellular or Secreted					5958600		5401700																											2900500		1852700		5698500		2761400
sp|D3Z6Q9|BIN2_MOUSE	sp|D3Z6Q9|BIN2_MOUSE Bridging integrator 2 OS=Mus musculus GN=Bin2 PE=2 SV=1	Tissue Leakage																																								479010
sp|E9Q557|DESP_MOUSE;tr|E9PZW0|E9PZW0_MOUSE	sp|E9Q557|DESP_MOUSE Desmoplakin OS=Mus musculus GN=Dsp PE=2 SV=1	Tissue Leakage																														258780						144010
sp|O08538|ANGP1_MOUSE	sp|O08538|ANGP1_MOUSE Angiopoietin-1 OS=Mus musculus GN=Angpt1 PE=2 SV=2	Tissue Leakage	57519	Extracellular or Secreted					3750800		5087300												870900				1843100					2625900										1132300		1146600
sp|O09061|PSB1_MOUSE	sp|O09061|PSB1_MOUSE Proteasome subunit beta type-1 OS=Mus musculus GN=Psmb1 PE=1 SV=1	Tissue Leakage	26372	Nucleus					3502800				1403500				1886200		2189400		2059000				1075600											2577700				3164800				1610000
sp|O09159|MA2B1_MOUSE	sp|O09159|MA2B1_MOUSE Lysosomal alpha-mannosidase OS=Mus musculus GN=Man2b1 PE=2 SV=4	Tissue Leakage																					470240
sp|O35174|KCNS2_MOUSE	sp|O35174|KCNS2_MOUSE Potassium voltage-gated channel subfamily S member 2 OS=Mus musculus GN=Kcns2 PE=2 SV=1	Tissue Leakage
sp|O54890|ITB3_MOUSE	sp|O54890|ITB3_MOUSE Integrin beta-3 OS=Mus musculus GN=Itgb3 PE=1 SV=2	Tissue Leakage																									109310															1993700
sp|O54962|BAF_MOUSE	sp|O54962|BAF_MOUSE Barrier-to-autointegration factor OS=Mus musculus GN=Banf1 PE=1 SV=1	Tissue Leakage																					670610															1946900
sp|O55042-2|SYUA_MOUSE;sp|O55042|SYUA_MOUSE	sp|O55042-2|SYUA_MOUSE Isoform 2 of Alpha-synuclein OS=Mus musculus GN=Snca;sp|O55042|SYUA_MOUSE Alpha-synuclein OS=Mus musculus GN=Snca PE=1 SV=2	Tissue Leakage									455930												927900		514910													815890		1837200		1486900
sp|O55142|RL35A_MOUSE	sp|O55142|RL35A_MOUSE 60S ribosomal protein L35a OS=Mus musculus GN=Rpl35a PE=2 SV=2	Tissue Leakage																							530840
REV__sp|O55196|ENAM_MOUSE	sp|O55196|ENAM_MOUSE Enamelin OS=Mus musculus GN=Enam PE=1 SV=1	Tissue Leakage																									52502000											165030000
sp|O55234|PSB5_MOUSE	sp|O55234|PSB5_MOUSE Proteasome subunit beta type-5 OS=Mus musculus GN=Psmb5 PE=1 SV=3	Tissue Leakage							813660								866370		1380700		1276000																			564840
REV__sp|O70174|ACHA4_MOUSE;REV__tr|B7ZBU7|B7ZBU7_MOUSE	sp|O70174|ACHA4_MOUSE Neuronal acetylcholine receptor subunit alpha-4 OS=Mus musculus GN=Chrna4 PE=2 SV=2;tr|B7ZBU7|B7ZBU7_MOUSE Neuronal acetylcholine receptor subunit alpha-4 OS=Mus musculus GN=Chrna4 PE=2 SV=1	Tissue Leakage
sp|O70362|PHLD_MOUSE;tr|Q8VCU2|Q8VCU2_MOUSE	sp|O70362|PHLD_MOUSE Phosphatidylinositol-glycan-specific phospholipase D OS=Mus musculus GN=Gpld1 PE=1 SV=1;tr|Q8VCU2|Q8VCU2_MOUSE Glycosylphosphatidylinositol specific phospholipase D1 OS=Mus musculus GN=Gpld1 PE=2 SV=1	Tissue Leakage							1692600				3768800				273810															2354800														722670
sp|O70435|PSA3_MOUSE	sp|O70435|PSA3_MOUSE Proteasome subunit alpha type-3 OS=Mus musculus GN=Psma3 PE=1 SV=3	Tissue Leakage							525110								811080		1083400		625300
sp|O88200|CLC11_MOUSE	sp|O88200|CLC11_MOUSE C-type lectin domain family 11 member A OS=Mus musculus GN=Clec11a PE=2 SV=1	Tissue Leakage							1505700		718930		2676900												641480		703850					2083200						3412500
sp|O88696|CLPP_MOUSE	sp|O88696|CLPP_MOUSE Putative ATP-dependent Clp protease proteolytic subunit, mitochondrial OS=Mus musculus GN=Clpp PE=2 SV=1	Tissue Leakage							2438200																															3172800
sp|O88968|TCO2_MOUSE	sp|O88968|TCO2_MOUSE Transcobalamin-2 OS=Mus musculus GN=Tcn2 PE=2 SV=1	Tissue Leakage									1407400																					1206700
sp|O89020-2|AFAM_MOUSE;sp|O89020|AFAM_MOUSE;sp|O89020-3|AFAM_MOUSE	sp|O89020-2|AFAM_MOUSE Isoform 2 of Afamin OS=Mus musculus GN=Afm;sp|O89020|AFAM_MOUSE Afamin OS=Mus musculus GN=Afm PE=1 SV=2;sp|O89020-3|AFAM_MOUSE Isoform 3 of Afamin OS=Mus musculus GN=Afm	Tissue Leakage																									942160											1189900
sp|P00920|CAH2_MOUSE	sp|P00920|CAH2_MOUSE Carbonic anhydrase 2 OS=Mus musculus GN=Ca2 PE=1 SV=4	Tissue Leakage					925020														4170900		3314300		5341700		2166000							4548900				1738100		17502000		5777700
sp|P01887|B2MG_MOUSE	sp|P01887|B2MG_MOUSE Beta-2-microglobulin OS=Mus musculus GN=B2m PE=1 SV=2	Tissue Leakage	13779																866400				2018600									754610										2039100
sp|P01898|HA10_MOUSE;sp|P14430|HA18_MOUSE;sp|P06339|HA15_MOUSE;tr|Q4KN81|Q4KN81_MOUSE	sp|P01898|HA10_MOUSE H-2 class I histocompatibility antigen, Q10 alpha chain OS=Mus musculus GN=H2-Q10 PE=1 SV=3	Tissue Leakage					885990		3896900		5470000		6415300										4450700		3263700		3971200					3786100						8807900		5332100		7719200		1751500		1551200
sp|P04919|B3AT_MOUSE;sp|P04919-2|B3AT_MOUSE	sp|P04919|B3AT_MOUSE Band 3 anion transport protein OS=Mus musculus GN=Slc4a1 PE=1 SV=1;sp|P04919-2|B3AT_MOUSE Isoform Kidney of Band 3 anion transport protein OS=Mus musculus GN=Slc4a1	Tissue Leakage							3652200		3236500																			5490100		6212700						2281700		6582900		8871900		1523700
sp|P04919-2|B3AT_MOUSE;sp|P04919|B3AT_MOUSE	sp|P04919-2|B3AT_MOUSE Isoform Kidney of Band 3 anion transport protein OS=Mus musculus GN=Slc4a1;sp|P04919|B3AT_MOUSE Band 3 anion transport protein OS=Mus musculus GN=Slc4a1 PE=1 SV=1	Tissue Leakage											1268000														581770
sp|P05977-2|MYL1_MOUSE;tr|E9PWG4|E9PWG4_MOUSE;sp|P05977|MYL1_MOUSE;sp|P09542|MYL3_MOUSE	sp|P05977-2|MYL1_MOUSE Isoform MLC3 of Myosin light chain 1/3, skeletal muscle isoform OS=Mus musculus GN=Myl1;tr|E9PWG4|E9PWG4_MOUSE Myosin light chain 1/3, skeletal muscle isoform OS=Mus musculus GN=Myl1 PE=2 SV=1;sp|P05977|MYL1_MOUSE Myosin light chain	Tissue Leakage																																								520040
sp|P06151|LDHA_MOUSE;tr|G5E8N5|G5E8N5_MOUSE;tr|D3Z736|D3Z736_MOUSE;tr|D3YZQ9|D3YZQ9_MOUSE	sp|P06151|LDHA_MOUSE L-lactate dehydrogenase A chain OS=Mus musculus GN=Ldha PE=1 SV=3;tr|G5E8N5|G5E8N5_MOUSE L-lactate dehydrogenase OS=Mus musculus GN=Ldha PE=3 SV=1;tr|D3Z736|D3Z736_MOUSE L-lactate dehydrogenase OS=Mus musculus GN=Ldha PE=2 SV=1;tr|D3YZ	Tissue Leakage																																								886700
sp|P08032|SPTA1_MOUSE;sp|P16546-2|SPTN1_MOUSE;tr|A3KGU5|A3KGU5_MOUSE;sp|P16546|SPTN1_MOUSE;tr|A3KGU7|A3KGU7_MOUSE;tr|E9Q447|E9Q447_MOUSE	sp|P08032|SPTA1_MOUSE Spectrin alpha chain, erythrocytic 1 OS=Mus musculus GN=Spta1 PE=2 SV=3	Tissue Leakage							6931700		5965500		1717100														307770			505720		16644000						1661600		10392000		30811000		2099600		569840
sp|P08071|TRFL_MOUSE	sp|P08071|TRFL_MOUSE Lactotransferrin OS=Mus musculus GN=Ltf PE=2 SV=4	Tissue Leakage																					791030
sp|P08249|MDHM_MOUSE	sp|P08249|MDHM_MOUSE Malate dehydrogenase, mitochondrial OS=Mus musculus GN=Mdh2 PE=1 SV=3	Tissue Leakage																																								406480
sp|P08752|GNAI2_MOUSE	sp|P08752|GNAI2_MOUSE Guanine nucleotide-binding protein G(i) subunit alpha-2 OS=Mus musculus GN=Gnai2 PE=1 SV=5	Tissue Leakage																																								121070
sp|P08905|LYZ2_MOUSE;sp|P17897|LYZ1_MOUSE	sp|P08905|LYZ2_MOUSE Lysozyme C-2 OS=Mus musculus GN=Lyz2 PE=1 SV=2;sp|P17897|LYZ1_MOUSE Lysozyme C-1 OS=Mus musculus GN=Lyz1 PE=1 SV=1	Tissue Leakage
sp|P09103|PDIA1_MOUSE	sp|P09103|PDIA1_MOUSE Protein disulfide-isomerase OS=Mus musculus GN=P4hb PE=1 SV=2	Tissue Leakage																																								180400
sp|P10126|EF1A1_MOUSE;sp|P62631|EF1A2_MOUSE;tr|D3Z3I8|D3Z3I8_MOUSE;tr|D3YZ68|D3YZ68_MOUSE	sp|P10126|EF1A1_MOUSE Elongation factor 1-alpha 1 OS=Mus musculus GN=Eef1a1 PE=1 SV=3;sp|P62631|EF1A2_MOUSE Elongation factor 1-alpha 2 OS=Mus musculus GN=Eef1a2 PE=1 SV=1	Tissue Leakage									304110														1801400															1177700		2035300
sp|P10518|HEM2_MOUSE	sp|P10518|HEM2_MOUSE Delta-aminolevulinic acid dehydratase OS=Mus musculus GN=Alad PE=1 SV=1	Tissue Leakage																																		138310
sp|P11152|LIPL_MOUSE	sp|P11152|LIPL_MOUSE Lipoprotein lipase OS=Mus musculus GN=Lpl PE=1 SV=3	Tissue Leakage																																								269960
sp|P11352|GPX1_MOUSE	sp|P11352|GPX1_MOUSE Glutathione peroxidase 1 OS=Mus musculus GN=Gpx1 PE=1 SV=2	Tissue Leakage																																								773160
sp|P11589|MUP2_MOUSE;tr|A2BIN1|A2BIN1_MOUSE;tr|A2CEK6|A2CEK6_MOUSE;sp|P02762|MUP6_MOUSE;tr|Q58EV3|Q58EV3_MOUSE;tr|A9R9W0|A9R9W0_MOUSE;tr|A2CEL1|A2CEL1_MOUSE;tr|A2AKN9|A2AKN9_MOUSE;tr|A2AKN8|A2AKN8_MOUSE;sp|P11588|MUP1_MOUSE;sp|B5X0G2|MUP17_MOUSE;tr|A2CEK7|A2CEK7_MOUSE;sp|P04938|MUP8_MOUSE;tr|B8JI96|B8JI96_MOUSE;tr|A2BIM8|A2BIM8_MOUSE;tr|A9C497|A9C497_MOUSE;tr|A2CEL0|A2CEL0_MOUSE;tr|A9C496|A9C496_…	sp|P11589|MUP2_MOUSE Major urinary protein 2 OS=Mus musculus GN=Mup2 PE=1 SV=1;tr|A2BIN1|A2BIN1_MOUSE Major urinary protein 8 OS=Mus musculus GN=Mup10 PE=2 SV=1;tr|A2CEK6|A2CEK6_MOUSE Major urinary protein 11 OS=Mus musculus GN=Mup13 PE=3 SV=1;sp|P02762|MU	Tissue Leakage																									6038200
sp|P11714|CP2D9_MOUSE	sp|P11714|CP2D9_MOUSE Cytochrome P450 2D9 OS=Mus musculus GN=Cyp2d9 PE=1 SV=2	Tissue Leakage							2710300
sp|P11859|ANGT_MOUSE;tr|Q3UTR7|Q3UTR7_MOUSE	sp|P11859|ANGT_MOUSE Angiotensinogen OS=Mus musculus GN=Agt PE=1 SV=1;tr|Q3UTR7|Q3UTR7_MOUSE Angiotensinogen OS=Mus musculus GN=Agt PE=2 SV=1	Tissue Leakage																														508820
sp|P11983|TCPA_MOUSE;sp|P11983-2|TCPA_MOUSE;tr|F2Z483|F2Z483_MOUSE	sp|P11983|TCPA_MOUSE T-complex protein 1 subunit alpha OS=Mus musculus GN=Tcp1 PE=1 SV=3;sp|P11983-2|TCPA_MOUSE Isoform 2 of T-complex protein 1 subunit alpha OS=Mus musculus GN=Tcp1	Tissue Leakage									405960																784010					7840800										1248100
sp|P11983-2|TCPA_MOUSE;sp|P11983|TCPA_MOUSE	sp|P11983-2|TCPA_MOUSE Isoform 2 of T-complex protein 1 subunit alpha OS=Mus musculus GN=Tcp1;sp|P11983|TCPA_MOUSE T-complex protein 1 subunit alpha OS=Mus musculus GN=Tcp1 PE=1 SV=3	Tissue Leakage
sp|P12710|FABPL_MOUSE	sp|P12710|FABPL_MOUSE Fatty acid-binding protein, liver OS=Mus musculus GN=Fabp1 PE=1 SV=2	Tissue Leakage							235730
sp|P13634|CAH1_MOUSE	sp|P13634|CAH1_MOUSE Carbonic anhydrase 1 OS=Mus musculus GN=Ca1 PE=2 SV=4	Tissue Leakage																			734020				948960									820890						3281700		1239500
REV__sp|P13705|MSH3_MOUSE;REV__tr|E9QPY6|E9QPY6_MOUSE	sp|P13705|MSH3_MOUSE DNA mismatch repair protein Msh3 OS=Mus musculus GN=Msh3 PE=2 SV=3;tr|E9QPY6|E9QPY6_MOUSE DNA mismatch repair protein Msh3 OS=Mus musculus GN=Msh3 PE=2 SV=1	Tissue Leakage																														1459500
sp|P14148|RL7_MOUSE;tr|F6XI62|F6XI62_MOUSE	sp|P14148|RL7_MOUSE 60S ribosomal protein L7 OS=Mus musculus GN=Rpl7 PE=2 SV=2;tr|F6XI62|F6XI62_MOUSE 60S ribosomal protein L7 (Fragment) OS=Mus musculus GN=Rpl7 PE=3 SV=1	Tissue Leakage																														1136600
sp|P14220|GLPA_MOUSE	sp|P14220|GLPA_MOUSE Glycophorin-A OS=Mus musculus GN=Gypa PE=1 SV=2	Tissue Leakage											243100																			1040100										771500
sp|P14234|FGR_MOUSE	sp|P14234|FGR_MOUSE Tyrosine-protein kinase Fgr OS=Mus musculus GN=Fgr PE=1 SV=2	Tissue Leakage																																		18439000
sp|P14426|HA13_MOUSE;sp|P14431|HA19_MOUSE;tr|L7N260|L7N260_MOUSE;tr|G3UXW2|G3UXW2_MOUSE;tr|E9PWT4|E9PWT4_MOUSE;tr|E9QJR9|E9QJR9_MOUSE;tr|P79568|P79568_MOUSE;sp|P14429|HA17_MOUSE;tr|Q8HWB2|Q8HWB2_MOUSE;tr|Q3TH01|Q3TH01_MOUSE;sp|P01901|HA1B_MOUSE	sp|P14426|HA13_MOUSE H-2 class I histocompatibility antigen, D-K alpha chain OS=Mus musculus GN=H2-D1 PE=1 SV=1;sp|P14431|HA19_MOUSE H-2 class I histocompatibility antigen, Q9 alpha chain (Fragment) OS=Mus musculus GN=H2-Q9 PE=3 SV=1;tr|L7N260|L7N260_MOUSE	Tissue Leakage																					130160
sp|P14430|HA18_MOUSE	sp|P14430|HA18_MOUSE H-2 class I histocompatibility antigen, Q8 alpha chain OS=Mus musculus GN=H2-Q8 PE=2 SV=1	Tissue Leakage																					1371600																			1087200
sp|P14685|PSMD3_MOUSE	sp|P14685|PSMD3_MOUSE 26S proteasome non-ATPase regulatory subunit 3 OS=Mus musculus GN=Psmd3 PE=1 SV=3	Tissue Leakage									239680																					1717700								165750
sp|P14847|CRP_MOUSE	sp|P14847|CRP_MOUSE C-reactive protein OS=Mus musculus GN=Crp PE=2 SV=2	Tissue Leakage					836280		3678900				221160										302510									1578700						565480						534940
sp|P15327|PMGE_MOUSE;tr|D3Z223|D3Z223_MOUSE	sp|P15327|PMGE_MOUSE Bisphosphoglycerate mutase OS=Mus musculus GN=Bpgm PE=2 SV=2;tr|D3Z223|D3Z223_MOUSE Phosphoglycerate mutase (Fragment) OS=Mus musculus GN=Bpgm PE=2 SV=1	Tissue Leakage
sp|P15508|SPTB1_MOUSE;tr|E9Q397|E9Q397_MOUSE;tr|Q3UGX2|Q3UGX2_MOUSE	sp|P15508|SPTB1_MOUSE Spectrin beta chain, erythrocytic OS=Mus musculus GN=Sptb PE=1 SV=4;tr|E9Q397|E9Q397_MOUSE Spectrin beta chain, erythrocytic OS=Mus musculus GN=Sptb PE=2 SV=1;tr|Q3UGX2|Q3UGX2_MOUSE Spectrin beta 1 OS=Mus musculus GN=Sptb PE=2 SV=1	Tissue Leakage							4720200		5186200		2474900														484450																			908030
sp|P15975|UBP53_MOUSE	sp|P15975|UBP53_MOUSE Inactive ubiquitin carboxyl-terminal hydrolase 53 OS=Mus musculus GN=Usp53 PE=2 SV=2	Tissue Leakage
sp|P16301|LCAT_MOUSE	sp|P16301|LCAT_MOUSE Phosphatidylcholine-sterol acyltransferase OS=Mus musculus GN=Lcat PE=1 SV=2	Tissue Leakage							519730		844940		742320										815770															1090600								213710
sp|P16460|ASSY_MOUSE	sp|P16460|ASSY_MOUSE Argininosuccinate synthase OS=Mus musculus GN=Ass1 PE=1 SV=1	Tissue Leakage							1785600																1349500							720510
sp|P17182|ENOA_MOUSE;tr|B1ARR6|B1ARR6_MOUSE;tr|Q5SX61|Q5SX61_MOUSE;tr|Q5SX60|Q5SX60_MOUSE;tr|B1ARR7|B1ARR7_MOUSE;tr|D3YVD3|D3YVD3_MOUSE;tr|D3Z2S4|D3Z2S4_MOUSE;tr|Q5SX59|Q5SX59_MOUSE;tr|B0QZL1|B0QZL1_MOUSE;tr|D3Z6E4|D3Z6E4_MOUSE;tr|Q6PHC1|Q6PHC1_MOUSE;sp|P21550|ENOB_MOUSE;sp|P17183|ENOG_MOUSE	sp|P17182|ENOA_MOUSE Alpha-enolase OS=Mus musculus GN=Eno1 PE=1 SV=3;tr|B1ARR6|B1ARR6_MOUSE Alpha-enolase (Fragment) OS=Mus musculus GN=Eno1 PE=2 SV=1;tr|Q5SX61|Q5SX61_MOUSE Beta-enolase (Fragment) OS=Mus musculus GN=Eno3 PE=2 SV=1;tr|Q5SX60|Q5SX60_MOUSE B	Tissue Leakage																							94386							974390										976530
sp|P17742|PPIA_MOUSE;tr|F8VPN3|F8VPN3_MOUSE	sp|P17742|PPIA_MOUSE Peptidyl-prolyl cis-trans isomerase A OS=Mus musculus GN=Ppia PE=1 SV=2	Tissue Leakage																							1019000																	5230000
sp|P18760|COF1_MOUSE;tr|F8WGL3|F8WGL3_MOUSE	sp|P18760|COF1_MOUSE Cofilin-1 OS=Mus musculus GN=Cfl1 PE=1 SV=3;tr|F8WGL3|F8WGL3_MOUSE Cofilin-1 OS=Mus musculus GN=Cfl1 PE=2 SV=1	Tissue Leakage																																								724470
sp|P20029|GRP78_MOUSE;tr|D3Z5E2|D3Z5E2_MOUSE;tr|D3YW43|D3YW43_MOUSE;sp|Q61696|HS71A_MOUSE;sp|P16627|HS71L_MOUSE;sp|P17879|HS71B_MOUSE	sp|P20029|GRP78_MOUSE 78 kDa glucose-regulated protein OS=Mus musculus GN=Hspa5 PE=1 SV=3	Tissue Leakage							1321800		1030400						450550		555900		605570		952740		801450		1185700													1174400		1877100		985680
sp|P20065-2|TYB4_MOUSE	sp|P20065-2|TYB4_MOUSE Isoform Short of Thymosin beta-4 OS=Mus musculus GN=Tmsb4x	Tissue Leakage																																								799030
sp|P21981|TGM2_MOUSE;tr|G3UXE8|G3UXE8_MOUSE	sp|P21981|TGM2_MOUSE Protein-glutamine gamma-glutamyltransferase 2 OS=Mus musculus GN=Tgm2 PE=1 SV=4	Tissue Leakage							1582400		3650000		391430								1248700		1448700		1305300		1483300			2304400		4796600						1491200		3604700		4132400		2677700		441780
sp|P23927|CRYAB_MOUSE	sp|P23927|CRYAB_MOUSE Alpha-crystallin B chain OS=Mus musculus GN=Cryab PE=1 SV=2	Tissue Leakage																							1356600
sp|P23953|EST1C_MOUSE	sp|P23953|EST1C_MOUSE Carboxylesterase 1C OS=Mus musculus GN=Ces1c PE=1 SV=4	Tissue Leakage							222810														705620																			2558100
sp|P24456|CP2DA_MOUSE;tr|Q8BVD2|Q8BVD2_MOUSE;tr|L7N463|L7N463_MOUSE;tr|E9Q750|E9Q750_MOUSE;sp|P24457|CP2DB_MOUSE;tr|Q6P8N9|Q6P8N9_MOUSE;tr|Q9JKY7|Q9JKY7_MOUSE	sp|P24456|CP2DA_MOUSE Cytochrome P450 2D10 OS=Mus musculus GN=Cyp2d10 PE=2 SV=2;tr|Q8BVD2|Q8BVD2_MOUSE Cytochrome P450, family 2, subfamily d, polypeptide 12 OS=Mus musculus GN=Cyp2d12 PE=2 SV=1;tr|L7N463|L7N463_MOUSE Protein Cyp2d34 OS=Mus musculus GN=Cyp	Tissue Leakage							3494100		1242700																					1525300
sp|P24547|IMDH2_MOUSE	sp|P24547|IMDH2_MOUSE Inosine-5-monophosphate dehydrogenase 2 OS=Mus musculus GN=Impdh2 PE=1 SV=2	Tissue Leakage																			515030											2944600								474130
sp|P26039|TLN1_MOUSE	sp|P26039|TLN1_MOUSE Talin-1 OS=Mus musculus GN=Tln1 PE=1 SV=2	Tissue Leakage									405880																					463620								1073200		18941000
sp|P26443|DHE3_MOUSE	sp|P26443|DHE3_MOUSE Glutamate dehydrogenase 1, mitochondrial OS=Mus musculus GN=Glud1 PE=1 SV=1	Tissue Leakage
sp|P26516|PSD7_MOUSE	sp|P26516|PSD7_MOUSE 26S proteasome non-ATPase regulatory subunit 7 OS=Mus musculus GN=Psmd7 PE=1 SV=2	Tissue Leakage																														1056200
sp|P27659|RL3_MOUSE	sp|P27659|RL3_MOUSE 60S ribosomal protein L3 OS=Mus musculus GN=Rpl3 PE=2 SV=3	Tissue Leakage																							410270
sp|P27773|PDIA3_MOUSE	sp|P27773|PDIA3_MOUSE Protein disulfide-isomerase A3 OS=Mus musculus GN=Pdia3 PE=1 SV=2	Tissue Leakage																																								490330
sp|P28063|PSB8_MOUSE	sp|P28063|PSB8_MOUSE Proteasome subunit beta type-8 OS=Mus musculus GN=Psmb8 PE=1 SV=2	Tissue Leakage							373040																											652050
sp|P28653|PGS1_MOUSE	sp|P28653|PGS1_MOUSE Biglycan OS=Mus musculus GN=Bgn PE=2 SV=1	Tissue Leakage									2188600																					694420										338720		280580
sp|P28654|PGS2_MOUSE	sp|P28654|PGS2_MOUSE Decorin OS=Mus musculus GN=Dcn PE=2 SV=1	Tissue Leakage									2360000		1155900																			1217600
sp|P29391|FRIL1_MOUSE;tr|Q9CPX4|Q9CPX4_MOUSE;sp|P49945|FRIL2_MOUSE	sp|P29391|FRIL1_MOUSE Ferritin light chain 1 OS=Mus musculus GN=Ftl1 PE=1 SV=2;tr|Q9CPX4|Q9CPX4_MOUSE Ferritin OS=Mus musculus GN=Ftl1 PE=2 SV=1;sp|P49945|FRIL2_MOUSE Ferritin light chain 2 OS=Mus musculus GN=Ftl2 PE=2 SV=2	Tissue Leakage							642500
sp|P29788|VTNC_MOUSE	sp|P29788|VTNC_MOUSE Vitronectin OS=Mus musculus GN=Vtn PE=1 SV=2	Tissue Leakage							1712900		1090700																639310					562090								978290
sp|P31725|S10A9_MOUSE	sp|P31725|S10A9_MOUSE Protein S100-A9 OS=Mus musculus GN=S100a9 PE=1 SV=3	Tissue Leakage																																						895100
sp|P33587|PROC_MOUSE	sp|P33587|PROC_MOUSE Vitamin K-dependent protein C OS=Mus musculus GN=Proc PE=1 SV=2	Tissue Leakage																														877520												722040
sp|P34152-3|FAK1_MOUSE;sp|P34152-4|FAK1_MOUSE;sp|P34152-2|FAK1_MOUSE;sp|P34152|FAK1_MOUSE;sp|P34152-8|FAK1_MOUSE;sp|P34152-9|FAK1_MOUSE;sp|P34152-7|FAK1_MOUSE;sp|P34152-6|FAK1_MOUSE;sp|P34152-5|FAK1_MOUSE	sp|P34152-3|FAK1_MOUSE Isoform 3 of Focal adhesion kinase 1 OS=Mus musculus GN=Ptk2;sp|P34152-4|FAK1_MOUSE Isoform 4 of Focal adhesion kinase 1 OS=Mus musculus GN=Ptk2;sp|P34152-2|FAK1_MOUSE Isoform 2 of Focal adhesion kinase 1 OS=Mus musculus GN=Ptk2;sp|P	Tissue Leakage											3053100
sp|P34152-8|FAK1_MOUSE;sp|P34152-7|FAK1_MOUSE;sp|P34152-6|FAK1_MOUSE;sp|P34152-5|FAK1_MOUSE;sp|P34152-3|FAK1_MOUSE;sp|P34152-4|FAK1_MOUSE;sp|P34152-2|FAK1_MOUSE;sp|P34152|FAK1_MOUSE	sp|P34152-8|FAK1_MOUSE Isoform 8 of Focal adhesion kinase 1 OS=Mus musculus GN=Ptk2;sp|P34152-7|FAK1_MOUSE Isoform 7 of Focal adhesion kinase 1 OS=Mus musculus GN=Ptk2;sp|P34152-6|FAK1_MOUSE Isoform 6 of Focal adhesion kinase 1 OS=Mus musculus GN=Ptk2;sp|P	Tissue Leakage																																										23037000
sp|P39039|MBL1_MOUSE;sp|P39039-2|MBL1_MOUSE	sp|P39039|MBL1_MOUSE Mannose-binding protein A OS=Mus musculus GN=Mbl1 PE=2 SV=1;sp|P39039-2|MBL1_MOUSE Isoform 2 of Mannose-binding protein A OS=Mus musculus GN=Mbl1	Tissue Leakage																					866950
sp|P39039-2|MBL1_MOUSE;sp|P39039|MBL1_MOUSE	sp|P39039-2|MBL1_MOUSE Isoform 2 of Mannose-binding protein A OS=Mus musculus GN=Mbl1;sp|P39039|MBL1_MOUSE Mannose-binding protein A OS=Mus musculus GN=Mbl1 PE=2 SV=1	Tissue Leakage							458740										1229400																			474040
sp|P39061-1|COIA1_MOUSE;tr|E9QPX1|E9QPX1_MOUSE;sp|P39061|COIA1_MOUSE;tr|D3Z5C2|D3Z5C2_MOUSE;sp|P39061-2|COIA1_MOUSE	sp|P39061-1|COIA1_MOUSE Isoform 2 of Collagen alpha-1(XVIII) chain OS=Mus musculus GN=Col18a1;tr|E9QPX1|E9QPX1_MOUSE Collagen alpha-1(XVIII) chain OS=Mus musculus GN=Col18a1 PE=2 SV=1;sp|P39061|COIA1_MOUSE Collagen alpha-1(XVIII) chain OS=Mus musculus GN=C	Tissue Leakage							949580
sp|P39655|LOX12_MOUSE	sp|P39655|LOX12_MOUSE Arachidonate 12-lipoxygenase, 12S-type OS=Mus musculus GN=Alox12 PE=1 SV=4	Tissue Leakage																																								939910
sp|P40124|CAP1_MOUSE	sp|P40124|CAP1_MOUSE Adenylyl cyclase-associated protein 1 OS=Mus musculus GN=Cap1 PE=1 SV=4	Tissue Leakage									536040										383690						342440											706650				2125900		640230
sp|P42703-2|LIFR_MOUSE;sp|P42703|LIFR_MOUSE	sp|P42703-2|LIFR_MOUSE Isoform 2 of Leukemia inhibitory factor receptor OS=Mus musculus GN=Lifr;sp|P42703|LIFR_MOUSE Leukemia inhibitory factor receptor OS=Mus musculus GN=Lifr PE=1 SV=1	Tissue Leakage																																				289720
sp|P42932|TCPQ_MOUSE;tr|H3BLL1|H3BLL1_MOUSE;tr|H3BKG2|H3BKG2_MOUSE;tr|H3BL49|H3BL49_MOUSE;tr|H3BJB6|H3BJB6_MOUSE	sp|P42932|TCPQ_MOUSE T-complex protein 1 subunit theta OS=Mus musculus GN=Cct8 PE=1 SV=3;tr|H3BLL1|H3BLL1_MOUSE T-complex protein 1 subunit theta (Fragment) OS=Mus musculus GN=Cct8 PE=2 SV=1;tr|H3BKG2|H3BKG2_MOUSE T-complex protein 1 subunit theta (Fragmen	Tissue Leakage																							666160							2165300
sp|P43275|H11_MOUSE	sp|P43275|H11_MOUSE Histone H1.1 OS=Mus musculus GN=Hist1h1a PE=1 SV=2	Tissue Leakage																																								1044400
sp|P46471|PRS7_MOUSE;tr|Q8BVQ9|Q8BVQ9_MOUSE	sp|P46471|PRS7_MOUSE 26S protease regulatory subunit 7 OS=Mus musculus GN=Psmc2 PE=1 SV=5;tr|Q8BVQ9|Q8BVQ9_MOUSE 26S protease regulatory subunit 7 OS=Mus musculus GN=Psmc2 PE=2 SV=1	Tissue Leakage									376100																295190					1066000
sp|P47738|ALDH2_MOUSE	sp|P47738|ALDH2_MOUSE Aldehyde dehydrogenase, mitochondrial OS=Mus musculus GN=Aldh2 PE=1 SV=1	Tissue Leakage																																								309380
sp|P47911|RL6_MOUSE;tr|E9PUX4|E9PUX4_MOUSE	sp|P47911|RL6_MOUSE 60S ribosomal protein L6 OS=Mus musculus GN=Rpl6 PE=1 SV=3;tr|E9PUX4|E9PUX4_MOUSE 60S ribosomal protein L6 OS=Mus musculus GN=Gm5428 PE=3 SV=1	Tissue Leakage									547870														625020		461450															212330
sp|P49222|EPB42_MOUSE;tr|Q3UV95|Q3UV95_MOUSE	sp|P49222|EPB42_MOUSE Erythrocyte membrane protein band 4.2 OS=Mus musculus GN=Epb42 PE=2 SV=3;tr|Q3UV95|Q3UV95_MOUSE Protein Epb4.2 OS=Mus musculus GN=Epb4.2 PE=2 SV=1	Tissue Leakage																														394220
sp|P49722|PSA2_MOUSE	sp|P49722|PSA2_MOUSE Proteasome subunit alpha type-2 OS=Mus musculus GN=Psma2 PE=1 SV=3	Tissue Leakage							1834700				1990200		1205200		2357900		1750800		2117300				945260		900230									1683300				1942200
sp|P51437|CRAMP_MOUSE	sp|P51437|CRAMP_MOUSE Cathelin-related antimicrobial peptide OS=Mus musculus GN=Camp PE=2 SV=1	Tissue Leakage									3121500																238760					229830												380270		362260
sp|P52480-2|KPYM_MOUSE;sp|P52480|KPYM_MOUSE	sp|P52480-2|KPYM_MOUSE Isoform M1 of Pyruvate kinase isozymes M1/M2 OS=Mus musculus GN=Pkm;sp|P52480|KPYM_MOUSE Pyruvate kinase isozymes M1/M2 OS=Mus musculus GN=Pkm PE=1 SV=4	Tissue Leakage																														1141400										1764900
sp|P54116|STOM_MOUSE	sp|P54116|STOM_MOUSE Erythrocyte band 7 integral membrane protein OS=Mus musculus GN=Stom PE=1 SV=3	Tissue Leakage							486170																		114960																	74685
sp|P54775|PRS6B_MOUSE	sp|P54775|PRS6B_MOUSE 26S protease regulatory subunit 6B OS=Mus musculus GN=Psmc4 PE=1 SV=2	Tissue Leakage																														440640
sp|P56480|ATPB_MOUSE	sp|P56480|ATPB_MOUSE ATP synthase subunit beta, mitochondrial OS=Mus musculus GN=Atp5b PE=1 SV=2	Tissue Leakage																																								837560
sp|P60710|ACTB_MOUSE;sp|P63260|ACTG_MOUSE;sp|P68134|ACTS_MOUSE;sp|P62737|ACTA_MOUSE;sp|P68033|ACTC_MOUSE;sp|P63268|ACTH_MOUSE;tr|E9Q5F4|E9Q5F4_MOUSE;tr|E9Q1F2|E9Q1F2_MOUSE;tr|D3YZY0|D3YZY0_MOUSE;tr|G3UZ07|G3UZ07_MOUSE;tr|E9Q606|E9Q606_MOUSE;tr|G3UYG0|G3UYG0_MOUSE;tr|D3Z2K3|D3Z2K3_MOUSE;tr|B1ATY1|B1ATY1_MOUSE;tr|E9Q2D1|E9Q2D1_MOUSE;tr|F6WX90|F6WX90_MOUSE;tr|F8WGM8|F8WGM8_MOUSE;sp|Q8BFZ3|ACTBL_MOUSE	sp|P60710|ACTB_MOUSE Actin, cytoplasmic 1 OS=Mus musculus GN=Actb PE=1 SV=1;sp|P63260|ACTG_MOUSE Actin, cytoplasmic 2 OS=Mus musculus GN=Actg1 PE=1 SV=1;sp|P68134|ACTS_MOUSE Actin, alpha skeletal muscle OS=Mus musculus GN=Acta1 PE=1 SV=1;sp|P62737|ACTA_MOU	Tissue Leakage											7383400		914200		1634200		1425100											5657300		26771000		5555600		2247900		11124000		22828000		79341000		14271000		8245300
sp|P61164|ACTZ_MOUSE	sp|P61164|ACTZ_MOUSE Alpha-centractin OS=Mus musculus GN=Actr1a PE=2 SV=1	Tissue Leakage							2459600		3118500		531790								548330		742830		880980		1252500			3171800		6392600						3440500		4340100		6784600		3046000
sp|P62192|PRS4_MOUSE	sp|P62192|PRS4_MOUSE 26S protease regulatory subunit 4 OS=Mus musculus GN=Psmc1 PE=1 SV=1	Tissue Leakage									73638																					386210
sp|P62204|CALM_MOUSE;tr|Q3UKW2|Q3UKW2_MOUSE	sp|P62204|CALM_MOUSE Calmodulin OS=Mus musculus GN=Calm1 PE=1 SV=2;tr|Q3UKW2|Q3UKW2_MOUSE Calmodulin OS=Mus musculus GN=Calm1 PE=2 SV=1	Tissue Leakage																																								1618400
sp|P62334|PRS10_MOUSE	sp|P62334|PRS10_MOUSE 26S protease regulatory subunit 10B OS=Mus musculus GN=Psmc6 PE=1 SV=1	Tissue Leakage																														768620
sp|P62806|H4_MOUSE	sp|P62806|H4_MOUSE Histone H4 OS=Mus musculus GN=Hist1h4a PE=1 SV=2	Tissue Leakage							2488500														1274400				1176400											817410		1315500		2344400		1029800
sp|P62918|RL8_MOUSE	sp|P62918|RL8_MOUSE 60S ribosomal protein L8 OS=Mus musculus GN=Rpl8 PE=2 SV=2	Tissue Leakage
sp|P63017|HSP7C_MOUSE	sp|P63017|HSP7C_MOUSE Heat shock cognate 71 kDa protein OS=Mus musculus GN=Hspa8 PE=1 SV=1	Tissue Leakage																																												130360
sp|P63017|HSP7C_MOUSE;tr|Q504P4|Q504P4_MOUSE;sp|P17156|HSP72_MOUSE	sp|P63017|HSP7C_MOUSE Heat shock cognate 71 kDa protein OS=Mus musculus GN=Hspa8 PE=1 SV=1;tr|Q504P4|Q504P4_MOUSE Heat shock cognate 71 kDa protein OS=Mus musculus GN=Hspa8 PE=2 SV=1;sp|P17156|HSP72_MOUSE Heat shock-related 70 kDa protein 2 OS=Mus musculus	Tissue Leakage					615590		1387900		1335700		548900				315410				1534800		2086800		2373700		3387400					3624500						2597600		4939300		5889300		2228500
sp|P63038|CH60_MOUSE;tr|D3Z7J9|D3Z7J9_MOUSE;tr|D3Z2F2|D3Z2F2_MOUSE;sp|P63038-2|CH60_MOUSE	sp|P63038|CH60_MOUSE 60 kDa heat shock protein, mitochondrial OS=Mus musculus GN=Hspd1 PE=1 SV=1;tr|D3Z7J9|D3Z7J9_MOUSE 60 kDa heat shock protein, mitochondrial (Fragment) OS=Mus musculus GN=Hspd1 PE=2 SV=1;tr|D3Z2F2|D3Z2F2_MOUSE 60 kDa heat shock protein,	Tissue Leakage							554420
sp|P63101|1433Z_MOUSE;tr|D3YXF4|D3YXF4_MOUSE;tr|D3YXN6|D3YXN6_MOUSE;tr|D3YW45|D3YW45_MOUSE	sp|P63101|1433Z_MOUSE 14-3-3 protein zeta/delta OS=Mus musculus GN=Ywhaz PE=1 SV=1;tr|D3YXF4|D3YXF4_MOUSE 14-3-3 protein zeta/delta (Fragment) OS=Mus musculus GN=Ywhaz PE=2 SV=1;tr|D3YXN6|D3YXN6_MOUSE 14-3-3 protein zeta/delta (Fragment) OS=Mus musculus GN	Tissue Leakage																																								1107800
sp|P68134|ACTS_MOUSE;sp|P68033|ACTC_MOUSE;sp|P63268|ACTH_MOUSE;sp|P62737|ACTA_MOUSE;tr|D3YZY0|D3YZY0_MOUSE;tr|D3Z2K3|D3Z2K3_MOUSE	sp|P68134|ACTS_MOUSE Actin, alpha skeletal muscle OS=Mus musculus GN=Acta1 PE=1 SV=1;sp|P68033|ACTC_MOUSE Actin, alpha cardiac muscle 1 OS=Mus musculus GN=Actc1 PE=1 SV=1;sp|P63268|ACTH_MOUSE Actin, gamma-enteric smooth muscle OS=Mus musculus GN=Actg2 PE=2	Tissue Leakage									335180																															6934200
sp|P68368|TBA4A_MOUSE	sp|P68368|TBA4A_MOUSE Tubulin alpha-4A chain OS=Mus musculus GN=Tuba4a PE=1 SV=1	Tissue Leakage																																								9364700
sp|P68373|TBA1C_MOUSE;sp|P68369|TBA1A_MOUSE;sp|P05213|TBA1B_MOUSE;sp|P05214|TBA3_MOUSE	sp|P68373|TBA1C_MOUSE Tubulin alpha-1C chain OS=Mus musculus GN=Tuba1c PE=1 SV=1;sp|P68369|TBA1A_MOUSE Tubulin alpha-1A chain OS=Mus musculus GN=Tuba1a PE=1 SV=1;sp|P05213|TBA1B_MOUSE Tubulin alpha-1B chain OS=Mus musculus GN=Tuba1b PE=1 SV=2;sp|P05214|TBA	Tissue Leakage
sp|P70255-7|NFIC_MOUSE;sp|P70255-6|NFIC_MOUSE;sp|P70255-5|NFIC_MOUSE;tr|Q3TYK3|Q3TYK3_MOUSE;sp|P70255-4|NFIC_MOUSE;sp|P70257-2|NFIX_MOUSE;sp|P70255-3|NFIC_MOUSE;sp|P70255-2|NFIC_MOUSE;sp|P70255|NFIC_MOUSE;sp|P70257-1|NFIX_MOUSE;tr|D3YZ00|D3YZ00_MOUSE;sp|P70257|NFIX_MOUSE;tr|E9PUH7|E9PUH7_MOUSE	sp|P70255-7|NFIC_MOUSE Isoform 7 of Nuclear factor 1 C-type OS=Mus musculus GN=Nfic;sp|P70255-6|NFIC_MOUSE Isoform 6 of Nuclear factor 1 C-type OS=Mus musculus GN=Nfic;sp|P70255-5|NFIC_MOUSE Isoform 5 of Nuclear factor 1 C-type OS=Mus musculus GN=Nfic;tr|Q	Tissue Leakage																							31536000
sp|P70365-4|NCOA1_MOUSE;sp|P70365-2|NCOA1_MOUSE;sp|P70365-3|NCOA1_MOUSE;sp|P70365|NCOA1_MOUSE	sp|P70365-4|NCOA1_MOUSE Isoform 4 of Nuclear receptor coactivator 1 OS=Mus musculus GN=Ncoa1;sp|P70365-2|NCOA1_MOUSE Isoform 2 of Nuclear receptor coactivator 1 OS=Mus musculus GN=Ncoa1;sp|P70365-3|NCOA1_MOUSE Isoform 3 of Nuclear receptor coactivator 1 OS	Tissue Leakage
sp|P70389|ALS_MOUSE	sp|P70389|ALS_MOUSE Insulin-like growth factor-binding protein complex acid labile subunit OS=Mus musculus GN=Igfals PE=2 SV=1	Tissue Leakage																	566520				729620				611170											820150
sp|P70451-4|FER_MOUSE;sp|P70451-3|FER_MOUSE;sp|P70451-2|FER_MOUSE;sp|P70451-5|FER_MOUSE;sp|P70451|FER_MOUSE	sp|P70451-4|FER_MOUSE Isoform 4 of Tyrosine-protein kinase Fer OS=Mus musculus GN=Fer;sp|P70451-3|FER_MOUSE Isoform 3 of Tyrosine-protein kinase Fer OS=Mus musculus GN=Fer;sp|P70451-2|FER_MOUSE Isoform 2 of Tyrosine-protein kinase Fer OS=Mus musculus GN=Fe	Tissue Leakage					392740
sp|P80313|TCPH_MOUSE	sp|P80313|TCPH_MOUSE T-complex protein 1 subunit eta OS=Mus musculus GN=Cct7 PE=1 SV=1	Tissue Leakage																														1220800								707540
sp|P80314|TCPB_MOUSE	sp|P80314|TCPB_MOUSE T-complex protein 1 subunit beta OS=Mus musculus GN=Cct2 PE=1 SV=4	Tissue Leakage									368000														682100					962840		7099700						961500		1368800		2002500
sp|P80315|TCPD_MOUSE;tr|G3UYW5|G3UYW5_MOUSE;tr|G5E839|G5E839_MOUSE	sp|P80315|TCPD_MOUSE T-complex protein 1 subunit delta OS=Mus musculus GN=Cct4 PE=1 SV=3;tr|G3UYW5|G3UYW5_MOUSE T-complex protein 1 subunit delta OS=Mus musculus GN=Cct4 PE=2 SV=1;tr|G5E839|G5E839_MOUSE T-complex protein 1 subunit delta OS=Mus musculus GN=	Tissue Leakage																					367380		440530							3834900								1081800		1129500		806060
sp|P80316|TCPE_MOUSE;tr|E0CZA1|E0CZA1_MOUSE	sp|P80316|TCPE_MOUSE T-complex protein 1 subunit epsilon OS=Mus musculus GN=Cct5 PE=1 SV=1	Tissue Leakage																														3643700												327420
sp|P80317|TCPZ_MOUSE;tr|E9QPA6|E9QPA6_MOUSE	sp|P80317|TCPZ_MOUSE T-complex protein 1 subunit zeta OS=Mus musculus GN=Cct6a PE=1 SV=3;tr|E9QPA6|E9QPA6_MOUSE T-complex protein 1 subunit zeta OS=Mus musculus GN=Cct6a PE=3 SV=1	Tissue Leakage							604430
sp|P80317|TCPZ_MOUSE;tr|E9QPA6|E9QPA6_MOUSE	sp|P80317|TCPZ_MOUSE T-complex protein 1 subunit zeta OS=Mus musculus GN=Cct6a PE=1 SV=3;tr|E9QPA6|E9QPA6_MOUSE T-complex protein 1 subunit zeta OS=Mus musculus GN=Cct6a PE=3 SV=1	Tissue Leakage																							625780							4201400
sp|P97298|PEDF_MOUSE	sp|P97298|PEDF_MOUSE Pigment epithelium-derived factor OS=Mus musculus GN=Serpinf1 PE=1 SV=2	Tissue Leakage																					277460
sp|P97873|LOXL1_MOUSE	sp|P97873|LOXL1_MOUSE Lysyl oxidase homolog 1 OS=Mus musculus GN=Loxl1 PE=2 SV=3	Tissue Leakage							2202400		3820100		8661300								2164000		2992400		2470400		3187500					6800900						3360800		3291000		1474100		2127000		3600700
sp|P98064|MASP1_MOUSE	sp|P98064|MASP1_MOUSE Mannan-binding lectin serine protease 1 OS=Mus musculus GN=Masp1 PE=1 SV=2	Tissue Leakage							2272300		2893300		18425000		4726100		8771500		11324000		988890				1481100		2173400					5641700						4347800		2270500		2285000		3043400		1188500
sp|P99026|PSB4_MOUSE	sp|P99026|PSB4_MOUSE Proteasome subunit beta type-4 OS=Mus musculus GN=Psmb4 PE=1 SV=1	Tissue Leakage							1223400				823950				1356000		812040		1307600		1206000		752140		623550													1955100				942870
sp|Q01339|APOH_MOUSE;CON__P17690	sp|Q01339|APOH_MOUSE Beta-2-glycoprotein 1 OS=Mus musculus GN=Apoh PE=1 SV=1	Tissue Leakage											463710										851150
sp|Q02013|AQP1_MOUSE	sp|Q02013|AQP1_MOUSE Aquaporin-1 OS=Mus musculus GN=Aqp1 PE=1 SV=3	Tissue Leakage									263670		544230																			250760										1578200
sp|Q02357-5|ANK1_MOUSE;tr|G5E8J2|G5E8J2_MOUSE;sp|Q02357-2|ANK1_MOUSE;tr|B7ZW98|B7ZW98_MOUSE;tr|E9QNT8|E9QNT8_MOUSE;sp|Q02357|ANK1_MOUSE;tr|G8JL84|G8JL84_MOUSE;sp|Q02357-3|ANK1_MOUSE;tr|D3YTV8|D3YTV8_MOUSE;tr|D3Z5M4|D3Z5M4_MOUSE;tr|Q0VGY9|Q0VGY9_MOUSE;sp|Q02357-4|ANK1_MOUSE;sp|Q02357-6|ANK1_MOUSE;tr|F7D1P5|F7D1P5_MOUSE	sp|Q02357-5|ANK1_MOUSE Isoform 5 of Ankyrin-1 OS=Mus musculus GN=Ank1;tr|G5E8J2|G5E8J2_MOUSE Ankyrin 1, erythroid OS=Mus musculus GN=Ank1 PE=4 SV=1;sp|Q02357-2|ANK1_MOUSE Isoform Br2 of Ankyrin-1 OS=Mus musculus GN=Ank1;tr|B7ZW98|B7ZW98_MOUSE Ank1 protein	Tissue Leakage											357560																			6301400
sp|Q05421|CP2E1_MOUSE	sp|Q05421|CP2E1_MOUSE Cytochrome P450 2E1 OS=Mus musculus GN=Cyp2e1 PE=1 SV=1	Tissue Leakage							91261
sp|Q06770|CBG_MOUSE	sp|Q06770|CBG_MOUSE Corticosteroid-binding globulin OS=Mus musculus GN=Serpina6 PE=1 SV=1	Tissue Leakage					434080																1287700															377680
sp|Q07076|ANXA7_MOUSE	sp|Q07076|ANXA7_MOUSE Annexin A7 OS=Mus musculus GN=Anxa7 PE=2 SV=2	Tissue Leakage																														642360												288540
sp|Q07456|AMBP_MOUSE	sp|Q07456|AMBP_MOUSE Protein AMBP OS=Mus musculus GN=Ambp PE=1 SV=2	Tissue Leakage
sp|Q07797|LG3BP_MOUSE	sp|Q07797|LG3BP_MOUSE Galectin-3-binding protein OS=Mus musculus GN=Lgals3bp PE=1 SV=1	Tissue Leakage							1346700										1919900		3792100													1246600
sp|Q08879|FBLN1_MOUSE	sp|Q08879|FBLN1_MOUSE Fibulin-1 OS=Mus musculus GN=Fbln1 PE=1 SV=2	Tissue Leakage									1050400																					1649700
sp|Q3TXS7|PSMD1_MOUSE;tr|J3QN38|J3QN38_MOUSE	sp|Q3TXS7|PSMD1_MOUSE 26S proteasome non-ATPase regulatory subunit 1 OS=Mus musculus GN=Psmd1 PE=1 SV=1;tr|J3QN38|J3QN38_MOUSE Uncharacterized protein (Fragment) OS=Mus musculus GN=Gm21972 PE=4 SV=1	Tissue Leakage																														1165800
sp|Q3ULM6-2|USPL1_MOUSE;tr|D3YW34|D3YW34_MOUSE;tr|E9QLC6|E9QLC6_MOUSE;sp|Q3ULM6|USPL1_MOUSE	sp|Q3ULM6-2|USPL1_MOUSE Isoform 2 of SUMO-specific isopeptidase USPL1 OS=Mus musculus GN=Uspl1;tr|D3YW34|D3YW34_MOUSE SUMO-specific isopeptidase USPL1 OS=Mus musculus GN=Uspl1 PE=2 SV=1;tr|E9QLC6|E9QLC6_MOUSE SUMO-specific isopeptidase USPL1 OS=Mus musculu	Tissue Leakage					5127900
sp|Q3UV17|K22O_MOUSE	sp|Q3UV17|K22O_MOUSE Keratin, type II cytoskeletal 2 oral OS=Mus musculus GN=Krt76 PE=2 SV=1	Tissue Leakage							1624600																							3330800										4100300
sp|Q3UZY0-2|SFI1_MOUSE;sp|Q3UZY0|SFI1_MOUSE;tr|F7CL63|F7CL63_MOUSE;sp|Q3UZY0-5|SFI1_MOUSE;tr|E9Q799|E9Q799_MOUSE;tr|E9Q8V3|E9Q8V3_MOUSE;tr|E9QJT8|E9QJT8_MOUSE	sp|Q3UZY0-2|SFI1_MOUSE Isoform 2 of Protein SFI1 homolog OS=Mus musculus GN=Sfi1;sp|Q3UZY0|SFI1_MOUSE Protein SFI1 homolog OS=Mus musculus GN=Sfi1 PE=2 SV=1;tr|F7CL63|F7CL63_MOUSE Protein SFI1 homolog (Fragment) OS=Mus musculus GN=Sfi1 PE=4 SV=1;sp|Q3UZY0-	Tissue Leakage																					536160
sp|Q501J6-2|DDX17_MOUSE;sp|Q501J6|DDX17_MOUSE;tr|Q3U741|Q3U741_MOUSE	sp|Q501J6-2|DDX17_MOUSE Isoform 2 of Probable ATP-dependent RNA helicase DDX17 OS=Mus musculus GN=Ddx17;sp|Q501J6|DDX17_MOUSE Probable ATP-dependent RNA helicase DDX17 OS=Mus musculus GN=Ddx17 PE=2 SV=1;tr|Q3U741|Q3U741_MOUSE DEAD (Asp-Glu-Ala-Asp) box pol	Tissue Leakage
sp|Q5I2A0|SPA3G_MOUSE;sp|Q80X76|SPA3F_MOUSE;tr|D3Z450|D3Z450_MOUSE	sp|Q5I2A0|SPA3G_MOUSE Serine protease inhibitor A3G OS=Mus musculus GN=Serpina3g PE=2 SV=2;sp|Q80X76|SPA3F_MOUSE Serine protease inhibitor A3F OS=Mus musculus GN=Serpina3f PE=1 SV=3	Tissue Leakage																																						529020
sp|Q60605|MYL6_MOUSE;sp|Q60605-2|MYL6_MOUSE;sp|Q8CI43|MYL6B_MOUSE	sp|Q60605|MYL6_MOUSE Myosin light polypeptide 6 OS=Mus musculus GN=Myl6 PE=1 SV=3;sp|Q60605-2|MYL6_MOUSE Isoform Smooth muscle of Myosin light polypeptide 6 OS=Mus musculus GN=Myl6	Tissue Leakage							1819300		1948500		1031600												1548100		1011200			1441500		3035500								3212300		9529100
sp|Q60692|PSB6_MOUSE	sp|Q60692|PSB6_MOUSE Proteasome subunit beta type-6 OS=Mus musculus GN=Psmb6 PE=1 SV=3	Tissue Leakage																			670510																			576140
sp|Q60759|GCDH_MOUSE	sp|Q60759|GCDH_MOUSE Glutaryl-CoA dehydrogenase, mitochondrial OS=Mus musculus GN=Gcdh PE=2 SV=2	Tissue Leakage																																								661800
sp|Q60841-3|RELN_MOUSE;sp|Q60841-2|RELN_MOUSE;sp|Q60841|RELN_MOUSE	sp|Q60841-3|RELN_MOUSE Isoform 3 of Reelin OS=Mus musculus GN=Reln;sp|Q60841-2|RELN_MOUSE Isoform 2 of Reelin OS=Mus musculus GN=Reln;sp|Q60841|RELN_MOUSE Reelin OS=Mus musculus GN=Reln PE=1 SV=3	Tissue Leakage							10444000		16343000		2105900										5598700		2163000		10674000			1733300		6670300						3289200		2316800		6010700		2488600
sp|Q61001|LAMA5_MOUSE	sp|Q61001|LAMA5_MOUSE Laminin subunit alpha-5 OS=Mus musculus GN=Lama5 PE=1 SV=4	Tissue Leakage
sp|Q61171|PRDX2_MOUSE;tr|D3Z4A4|D3Z4A4_MOUSE	sp|Q61171|PRDX2_MOUSE Peroxiredoxin-2 OS=Mus musculus GN=Prdx2 PE=1 SV=3;tr|D3Z4A4|D3Z4A4_MOUSE Peroxiredoxin-2 (Fragment) OS=Mus musculus GN=Prdx2 PE=2 SV=1	Tissue Leakage									466980		755980
sp|Q61646|HPT_MOUSE	sp|Q61646|HPT_MOUSE Haptoglobin OS=Mus musculus GN=Hp PE=1 SV=1	Tissue Leakage																	3924800								183580
sp|Q61735|CD47_MOUSE;sp|Q61735-2|CD47_MOUSE	sp|Q61735|CD47_MOUSE Leukocyte surface antigen CD47 OS=Mus musculus GN=Cd47 PE=1 SV=2;sp|Q61735-2|CD47_MOUSE Isoform 2 of Leukocyte surface antigen CD47 OS=Mus musculus GN=Cd47	Tissue Leakage									75706
sp|Q61805|LBP_MOUSE;tr|A2AC65|A2AC65_MOUSE;tr|F6XKX9|F6XKX9_MOUSE	sp|Q61805|LBP_MOUSE Lipopolysaccharide-binding protein OS=Mus musculus GN=Lbp PE=2 SV=2	Tissue Leakage																														567520														1874100
sp|Q61805|LBP_MOUSE;tr|F6XKX9|F6XKX9_MOUSE;tr|A2AC65|A2AC65_MOUSE	sp|Q61805|LBP_MOUSE Lipopolysaccharide-binding protein OS=Mus musculus GN=Lbp PE=2 SV=2;tr|F6XKX9|F6XKX9_MOUSE Lipopolysaccharide-binding protein (Fragment) OS=Mus musculus GN=Lbp PE=4 SV=1	Tissue Leakage									1853100
sp|Q62009-5|POSTN_MOUSE;sp|Q62009-4|POSTN_MOUSE;sp|Q62009-3|POSTN_MOUSE;sp|Q62009-2|POSTN_MOUSE;sp|Q62009|POSTN_MOUSE;CON__Q2KJC7;tr|F7C9H0|F7C9H0_MOUSE	sp|Q62009-5|POSTN_MOUSE Isoform 5 of Periostin OS=Mus musculus GN=Postn;sp|Q62009-4|POSTN_MOUSE Isoform 4 of Periostin OS=Mus musculus GN=Postn;sp|Q62009-3|POSTN_MOUSE Isoform 3 of Periostin OS=Mus musculus GN=Postn;sp|Q62009-2|POSTN_MOUSE Isoform 2 of Per	Tissue Leakage									2025300		2292800										901900									7091300								4235300						1706700
sp|Q62351|TFR1_MOUSE;tr|Q8C872|Q8C872_MOUSE	sp|Q62351|TFR1_MOUSE Transferrin receptor protein 1 OS=Mus musculus GN=Tfrc PE=1 SV=1;tr|Q8C872|Q8C872_MOUSE Transferrin receptor protein 1 OS=Mus musculus GN=Tfrc PE=2 SV=1	Tissue Leakage							1862700														401280				708960					1288000								770930
sp|Q63918|SDPR_MOUSE	sp|Q63918|SDPR_MOUSE Serum deprivation-response protein OS=Mus musculus GN=Sdpr PE=1 SV=3	Tissue Leakage																																								1227200
sp|Q64514-2|TPP2_MOUSE;sp|Q64514|TPP2_MOUSE	sp|Q64514-2|TPP2_MOUSE Isoform Short of Tripeptidyl-peptidase 2 OS=Mus musculus GN=Tpp2;sp|Q64514|TPP2_MOUSE Tripeptidyl-peptidase 2 OS=Mus musculus GN=Tpp2 PE=2 SV=3	Tissue Leakage					611060		7284700		7038900		789440								1450500		1820300				2814800			2982800		7862800						1771500				1196800		1119600
sp|Q64726|ZA2G_MOUSE	sp|Q64726|ZA2G_MOUSE Zinc-alpha-2-glycoprotein OS=Mus musculus GN=Azgp1 PE=1 SV=2	Tissue Leakage							803410														1894200				1582700											1045300
sp|Q64727|VINC_MOUSE	sp|Q64727|VINC_MOUSE Vinculin OS=Mus musculus GN=Vcl PE=1 SV=4	Tissue Leakage																																								422750
sp|Q6IRU2|TPM4_MOUSE	sp|Q6IRU2|TPM4_MOUSE Tropomyosin alpha-4 chain OS=Mus musculus GN=Tpm4 PE=2 SV=3	Tissue Leakage																																								4079000
sp|Q6NSW3-4|SPKAP_MOUSE;tr|E9PUC4|E9PUC4_MOUSE;sp|Q6NSW3-2|SPKAP_MOUSE;sp|Q6NSW3|SPKAP_MOUSE;sp|Q6NSW3-3|SPKAP_MOUSE	sp|Q6NSW3-4|SPKAP_MOUSE Isoform 4 of A-kinase anchor protein SPHKAP OS=Mus musculus GN=Sphkap;tr|E9PUC4|E9PUC4_MOUSE A-kinase anchor protein SPHKAP OS=Mus musculus GN=Sphkap PE=2 SV=1;sp|Q6NSW3-2|SPKAP_MOUSE Isoform 2 of A-kinase anchor protein SPHKAP OS=M	Tissue Leakage																									2540700
REV__sp|Q6P1B1|XPP1_MOUSE	sp|Q6P1B1|XPP1_MOUSE Xaa-Pro aminopeptidase 1 OS=Mus musculus GN=Xpnpep1 PE=2 SV=1	Tissue Leakage																																								3260800
sp|Q6URW6-2|MYH14_MOUSE;tr|K3W4R2|K3W4R2_MOUSE;sp|Q6URW6|MYH14_MOUSE;sp|Q6URW6-3|MYH14_MOUSE	sp|Q6URW6-2|MYH14_MOUSE Isoform 2 of Myosin-14 OS=Mus musculus GN=Myh14;tr|K3W4R2|K3W4R2_MOUSE Myosin-14 OS=Mus musculus GN=Myh14 PE=4 SV=1;sp|Q6URW6|MYH14_MOUSE Myosin-14 OS=Mus musculus GN=Myh14 PE=1 SV=1;sp|Q6URW6-3|MYH14_MOUSE Isoform 3 of Myosin-14 OS	Tissue Leakage																																								2958500
sp|Q80UG2|PLXA4_MOUSE	sp|Q80UG2|PLXA4_MOUSE Plexin-A4 OS=Mus musculus GN=Plxna4 PE=1 SV=3	Tissue Leakage																									53851
sp|Q80UY2-2|KCMF1_MOUSE;sp|Q80UY2|KCMF1_MOUSE	sp|Q80UY2-2|KCMF1_MOUSE Isoform 2 of E3 ubiquitin-protein ligase KCMF1 OS=Mus musculus GN=Kcmf1;sp|Q80UY2|KCMF1_MOUSE E3 ubiquitin-protein ligase KCMF1 OS=Mus musculus GN=Kcmf1 PE=2 SV=1	Tissue Leakage																														84201
sp|Q80YX1-2|TENA_MOUSE;sp|Q80YX1|TENA_MOUSE;sp|Q80YX1-5|TENA_MOUSE;sp|Q80YX1-4|TENA_MOUSE;sp|Q80YX1-3|TENA_MOUSE	sp|Q80YX1-2|TENA_MOUSE Isoform 2 of Tenascin OS=Mus musculus GN=Tnc;sp|Q80YX1|TENA_MOUSE Tenascin OS=Mus musculus GN=Tnc PE=1 SV=1;sp|Q80YX1-5|TENA_MOUSE Isoform 5 of Tenascin OS=Mus musculus GN=Tnc;sp|Q80YX1-4|TENA_MOUSE Isoform 4 of Tenascin OS=Mus muscu	Tissue Leakage									1170000		817690														851580					997890										1701600
sp|Q8BFR2|FSTL5_MOUSE	sp|Q8BFR2|FSTL5_MOUSE Follistatin-related protein 5 OS=Mus musculus GN=Fstl5 PE=2 SV=1	Tissue Leakage																												2119600
sp|Q8BFZ3|ACTBL_MOUSE	sp|Q8BFZ3|ACTBL_MOUSE Beta-actin-like protein 2 OS=Mus musculus GN=Actbl2 PE=1 SV=1	Tissue Leakage							2328700																																			926160
sp|Q8BHX1|HAUS1_MOUSE	sp|Q8BHX1|HAUS1_MOUSE HAUS augmin-like complex subunit 1 OS=Mus musculus GN=Haus1 PE=2 SV=2	Tissue Leakage																							1764700
sp|Q8BK84|DUPD1_MOUSE	sp|Q8BK84|DUPD1_MOUSE Dual specificity phosphatase DUPD1 OS=Mus musculus GN=Dupd1 PE=2 SV=1	Tissue Leakage																	406390
sp|Q8BND5|QSOX1_MOUSE;sp|Q8BND5-2|QSOX1_MOUSE;sp|Q8BND5-4|QSOX1_MOUSE	sp|Q8BND5|QSOX1_MOUSE Sulfhydryl oxidase 1 OS=Mus musculus GN=Qsox1 PE=1 SV=1;sp|Q8BND5-2|QSOX1_MOUSE Isoform 2 of Sulfhydryl oxidase 1 OS=Mus musculus GN=Qsox1	Tissue Leakage																																				1649800		1929100
sp|Q8BND5-2|QSOX1_MOUSE;sp|Q8BND5|QSOX1_MOUSE;sp|Q8BND5-3|QSOX1_MOUSE;sp|Q8BND5-4|QSOX1_MOUSE	sp|Q8BND5-2|QSOX1_MOUSE Isoform 2 of Sulfhydryl oxidase 1 OS=Mus musculus GN=Qsox1;sp|Q8BND5|QSOX1_MOUSE Sulfhydryl oxidase 1 OS=Mus musculus GN=Qsox1 PE=1 SV=1;sp|Q8BND5-3|QSOX1_MOUSE Isoform 3 of Sulfhydryl oxidase 1 OS=Mus musculus GN=Qsox1	Tissue Leakage																					1287000				1697300
sp|Q8BND5-3|QSOX1_MOUSE;sp|Q8BND5-2|QSOX1_MOUSE;sp|Q8BND5|QSOX1_MOUSE;sp|Q8BND5-4|QSOX1_MOUSE	sp|Q8BND5-3|QSOX1_MOUSE Isoform 3 of Sulfhydryl oxidase 1 OS=Mus musculus GN=Qsox1;sp|Q8BND5-2|QSOX1_MOUSE Isoform 2 of Sulfhydryl oxidase 1 OS=Mus musculus GN=Qsox1;sp|Q8BND5|QSOX1_MOUSE Sulfhydryl oxidase 1 OS=Mus musculus GN=Qsox1 PE=1 SV=1	Tissue Leakage									6840400		1781900																			7262600														1533900
sp|Q8BPB5|FBLN3_MOUSE	sp|Q8BPB5|FBLN3_MOUSE EGF-containing fibulin-like extracellular matrix protein 1 OS=Mus musculus GN=Efemp1 PE=2 SV=1	Tissue Leakage							345730				3918600										2404200				2067500					6749400						1938000		2164500				2540800		2338700
REV__sp|Q8BUZ3|TIGD4_MOUSE	sp|Q8BUZ3|TIGD4_MOUSE Tigger transposable element-derived protein 4 OS=Mus musculus GN=Tigd4 PE=2 SV=1	Tissue Leakage																							1290400
sp|Q8BZ33|TENS4_MOUSE	sp|Q8BZ33|TENS4_MOUSE Tensin-4 OS=Mus musculus GN=Tns4 PE=2 SV=2	Tissue Leakage																									3724400																	1247100
sp|Q8CBY8-2|DCTN4_MOUSE;sp|Q8CBY8|DCTN4_MOUSE	sp|Q8CBY8-2|DCTN4_MOUSE Isoform 2 of Dynactin subunit 4 OS=Mus musculus GN=Dctn4;sp|Q8CBY8|DCTN4_MOUSE Dynactin subunit 4 OS=Mus musculus GN=Dctn4 PE=1 SV=1	Tissue Leakage																					484160									1157100								965450		585070
sp|Q8CFI7|RPB2_MOUSE	sp|Q8CFI7|RPB2_MOUSE DNA-directed RNA polymerase II subunit RPB2 OS=Mus musculus GN=Polr2b PE=2 SV=2	Tissue Leakage																														1213400
sp|Q8CG19|LTBP1_MOUSE;tr|B1B1E2|B1B1E2_MOUSE;sp|Q8CG19-3|LTBP1_MOUSE;sp|Q8CG19-2|LTBP1_MOUSE	sp|Q8CG19|LTBP1_MOUSE Latent-transforming growth factor beta-binding protein 1 OS=Mus musculus GN=Ltbp1 PE=2 SV=2	Tissue Leakage							495650														517240				546710
sp|Q8CGP2|H2B1P_MOUSE;sp|Q8CGP1|H2B1K_MOUSE;sp|Q6ZWY9|H2B1C_MOUSE;sp|Q64525|H2B2B_MOUSE;sp|Q64478|H2B1H_MOUSE;sp|Q64475|H2B1B_MOUSE;sp|P10854|H2B1M_MOUSE;sp|P10853|H2B1F_MOUSE;tr|Q8CBB6|Q8CBB6_MOUSE;sp|Q8CGP2-2|H2B1P_MOUSE;tr|G3X9D5|G3X9D5_MOUSE;sp|Q9D2U9|H2B3A_MOUSE;sp|Q8CGP0|H2B3B_MOUSE;sp|Q64524|H2B2E_MOUSE;sp|P70696|H2B1A_MOUSE	sp|Q8CGP2|H2B1P_MOUSE Histone H2B type 1-P OS=Mus musculus GN=Hist1h2bp PE=1 SV=3;sp|Q8CGP1|H2B1K_MOUSE Histone H2B type 1-K OS=Mus musculus GN=Hist1h2bk PE=1 SV=3;sp|Q6ZWY9|H2B1C_MOUSE Histone H2B type 1-C/E/G OS=Mus musculus GN=Hist1h2bc PE=1 SV=3;sp|Q64	Tissue Leakage																					1614800				1699400					1979700								1937400		3128900		2133000
sp|Q8CGP6|H2A1H_MOUSE;tr|Q8CGP4|Q8CGP4_MOUSE;sp|Q8R1M2|H2AJ_MOUSE;sp|Q8CGP7|H2A1K_MOUSE;sp|Q8CGP5|H2A1F_MOUSE;sp|Q8BFU2|H2A3_MOUSE;sp|P22752|H2A1_MOUSE;sp|Q3THW5|H2AV_MOUSE;sp|P0C0S6|H2AZ_MOUSE;sp|P27661|H2AX_MOUSE;tr|G3UWL7|G3UWL7_MOUSE;tr|Q8R029|Q8R029_MOUSE;tr|Q3UA95|Q3UA95_MOUSE;sp|Q64522|H2A2B_MOUSE	sp|Q8CGP6|H2A1H_MOUSE Histone H2A type 1-H OS=Mus musculus GN=Hist1h2ah PE=1 SV=3;tr|Q8CGP4|Q8CGP4_MOUSE Histone H2A OS=Mus musculus GN=Hist1h2aa PE=2 SV=1;sp|Q8R1M2|H2AJ_MOUSE Histone H2A.J OS=Mus musculus GN=H2afj PE=2 SV=1;sp|Q8CGP7|H2A1K_MOUSE Histone	Tissue Leakage																																				1543100						1769500
sp|Q8K1B8|URP2_MOUSE	sp|Q8K1B8|URP2_MOUSE Fermitin family homolog 3 OS=Mus musculus GN=Fermt3 PE=1 SV=1	Tissue Leakage																																								423890
sp|Q8K1I3|SPP24_MOUSE	sp|Q8K1I3|SPP24_MOUSE Secreted phosphoprotein 24 OS=Mus musculus GN=Spp2 PE=1 SV=2	Tissue Leakage							349980				1029200														1561100																	1236800
sp|Q8K1R3-2|PNPT1_MOUSE;sp|Q8K1R3|PNPT1_MOUSE	sp|Q8K1R3-2|PNPT1_MOUSE Isoform 2 of Polyribonucleotide nucleotidyltransferase 1, mitochondrial OS=Mus musculus GN=Pnpt1;sp|Q8K1R3|PNPT1_MOUSE Polyribonucleotide nucleotidyltransferase 1, mitochondrial OS=Mus musculus GN=Pnpt1 PE=1 SV=1	Tissue Leakage																																				87493000
sp|Q8K558|TRML1_MOUSE;sp|Q8K558-2|TRML1_MOUSE	sp|Q8K558|TRML1_MOUSE Trem-like transcript 1 protein OS=Mus musculus GN=Treml1 PE=1 SV=2;sp|Q8K558-2|TRML1_MOUSE Isoform 2 of Trem-like transcript 1 protein OS=Mus musculus GN=Treml1	Tissue Leakage																																								1770200
sp|Q8R016|BLMH_MOUSE;tr|E9PY26|E9PY26_MOUSE;tr|E9Q6V3|E9Q6V3_MOUSE;tr|E9PZH4|E9PZH4_MOUSE	sp|Q8R016|BLMH_MOUSE Bleomycin hydrolase OS=Mus musculus GN=Blmh PE=2 SV=1;tr|E9PY26|E9PY26_MOUSE Bleomycin hydrolase (Fragment) OS=Mus musculus GN=Blmh PE=2 SV=1	Tissue Leakage																																										5330100
sp|Q8R0Y6|AL1L1_MOUSE	sp|Q8R0Y6|AL1L1_MOUSE Cytosolic 10-formyltetrahydrofolate dehydrogenase OS=Mus musculus GN=Aldh1l1 PE=2 SV=1	Tissue Leakage							1553900				440450												2119000							3352100
sp|Q8R146-2|APEH_MOUSE;sp|Q8R146|APEH_MOUSE	sp|Q8R146-2|APEH_MOUSE Isoform 2 of Acylamino-acid-releasing enzyme OS=Mus musculus GN=Apeh;sp|Q8R146|APEH_MOUSE Acylamino-acid-releasing enzyme OS=Mus musculus GN=Apeh PE=2 SV=3	Tissue Leakage							774180								640160										171340									2072700				1476100
sp|Q8R1M2|H2AJ_MOUSE;sp|Q8CGP7|H2A1K_MOUSE;sp|P22752|H2A1_MOUSE;tr|F8WIX8|F8WIX8_MOUSE;sp|Q6GSS7|H2A2A_MOUSE;sp|Q8BFU2|H2A3_MOUSE;sp|Q8CGP6|H2A1H_MOUSE;tr|Q8CGP4|Q8CGP4_MOUSE;sp|Q8CGP5|H2A1F_MOUSE;sp|Q64523|H2A2C_MOUSE;sp|P27661|H2AX_MOUSE;sp|P0C0S6|H2AZ_MOUSE;sp|Q3THW5|H2AV_MOUSE;sp|Q64522|H2A2B_MOUSE;tr|Q8R029|Q8R029_MOUSE;tr|Q3UA95|Q3UA95_MOUSE;tr|G3UWL7|G3UWL7_MOUSE	sp|Q8R1M2|H2AJ_MOUSE Histone H2A.J OS=Mus musculus GN=H2afj PE=2 SV=1;sp|Q8CGP7|H2A1K_MOUSE Histone H2A type 1-K OS=Mus musculus GN=Hist1h2ak PE=1 SV=3;sp|P22752|H2A1_MOUSE Histone H2A type 1 OS=Mus musculus GN=Hist1h2ab PE=1 SV=3;tr|F8WIX8|F8WIX8_MOUSE Hi	Tissue Leakage																														2939200
sp|Q8R4V5-2|OIT3_MOUSE;sp|Q8R4V5|OIT3_MOUSE	sp|Q8R4V5-2|OIT3_MOUSE Isoform 2 of Oncoprotein-induced transcript 3 protein OS=Mus musculus GN=Oit3;sp|Q8R4V5|OIT3_MOUSE Oncoprotein-induced transcript 3 protein OS=Mus musculus GN=Oit3 PE=2 SV=2	Tissue Leakage							1317700																																			331220
sp|Q8R4Y4-2|STAB1_MOUSE;tr|G3X973|G3X973_MOUSE;sp|Q8R4Y4|STAB1_MOUSE	sp|Q8R4Y4-2|STAB1_MOUSE Isoform 2 of Stabilin-1 OS=Mus musculus GN=Stab1;tr|G3X973|G3X973_MOUSE Stabilin 1, isoform CRA_a OS=Mus musculus GN=Stab1 PE=4 SV=1;sp|Q8R4Y4|STAB1_MOUSE Stabilin-1 OS=Mus musculus GN=Stab1 PE=1 SV=1	Tissue Leakage							809120
sp|Q8R5C5|ACTY_MOUSE;tr|E0CZD4|E0CZD4_MOUSE;tr|E0CYB4|E0CYB4_MOUSE	sp|Q8R5C5|ACTY_MOUSE Beta-centractin OS=Mus musculus GN=Actr1b PE=1 SV=1	Tissue Leakage							437410																292520							1158800								444820
sp|Q8VCS0-3|PGRP2_MOUSE;sp|Q8VCS0-2|PGRP2_MOUSE;sp|Q8VCS0|PGRP2_MOUSE	sp|Q8VCS0-3|PGRP2_MOUSE Isoform 3 of N-acetylmuramoyl-L-alanine amidase OS=Mus musculus GN=Pglyrp2;sp|Q8VCS0-2|PGRP2_MOUSE Isoform 2 of N-acetylmuramoyl-L-alanine amidase OS=Mus musculus GN=Pglyrp2;sp|Q8VCS0|PGRP2_MOUSE N-acetylmuramoyl-L-alanine amidase O	Tissue Leakage									63645
sp|Q8VDD5|MYH9_MOUSE;tr|F2Z494|F2Z494_MOUSE;sp|Q61879|MYH10_MOUSE;tr|Q5SV64|Q5SV64_MOUSE;tr|Q3UH59|Q3UH59_MOUSE;tr|Q8BXF2|Q8BXF2_MOUSE;sp|Q6URW6-2|MYH14_MOUSE;tr|K3W4R2|K3W4R2_MOUSE;sp|Q6URW6|MYH14_MOUSE;sp|Q6URW6-3|MYH14_MOUSE	sp|Q8VDD5|MYH9_MOUSE Myosin-9 OS=Mus musculus GN=Myh9 PE=1 SV=4	Tissue Leakage							13792000		11728000		2580800								465870		3492300		6180300		5701200			1013800		17352000		457250				3218000		17456000		81150000		8628400		430810
sp|Q8VDM4|PSMD2_MOUSE;tr|J3KMQ2|J3KMQ2_MOUSE	sp|Q8VDM4|PSMD2_MOUSE 26S proteasome non-ATPase regulatory subunit 2 OS=Mus musculus GN=Psmd2 PE=1 SV=1;tr|J3KMQ2|J3KMQ2_MOUSE Uncharacterized protein OS=Mus musculus GN=Gm5422 PE=4 SV=1	Tissue Leakage							514420												544250				739600							2104500								858640
REV__sp|Q8VHY0-3|CSPG4_MOUSE;REV__sp|Q8VHY0|CSPG4_MOUSE	sp|Q8VHY0-3|CSPG4_MOUSE Isoform 3 of Chondroitin sulfate proteoglycan 4 OS=Mus musculus GN=Cspg4;sp|Q8VHY0|CSPG4_MOUSE Chondroitin sulfate proteoglycan 4 OS=Mus musculus GN=Cspg4 PE=1 SV=3	Tissue Leakage									11116000
sp|Q8VI40|TRI60_MOUSE	sp|Q8VI40|TRI60_MOUSE Tripartite motif-containing protein 60 OS=Mus musculus GN=Trim60 PE=2 SV=1	Tissue Leakage
sp|Q8VI40|TRI60_MOUSE	sp|Q8VI40|TRI60_MOUSE Tripartite motif-containing protein 60 OS=Mus musculus GN=Trim60 PE=2 SV=1	Tissue Leakage
REV__sp|Q91V92|ACLY_MOUSE;REV__tr|Q3V117|Q3V117_MOUSE	sp|Q91V92|ACLY_MOUSE ATP-citrate synthase OS=Mus musculus GN=Acly PE=1 SV=1;tr|Q3V117|Q3V117_MOUSE ATP-citrate synthase OS=Mus musculus GN=Acly PE=2 SV=1	Tissue Leakage																	7710200											9458100
sp|Q91VF6-2|COQA1_MOUSE;sp|Q91VF6|COQA1_MOUSE	sp|Q91VF6-2|COQA1_MOUSE Isoform 2 of Collagen alpha-1(XXVI) chain OS=Mus musculus GN=Col26a1;sp|Q91VF6|COQA1_MOUSE Collagen alpha-1(XXVI) chain OS=Mus musculus GN=Col26a1 PE=1 SV=1	Tissue Leakage																									1638300
sp|Q91WP0|MASP2_MOUSE	sp|Q91WP0|MASP2_MOUSE Mannan-binding lectin serine protease 2 OS=Mus musculus GN=Masp2 PE=1 SV=1	Tissue Leakage									416150		2303600				1320700		2403400											1556500		3457500						2102800		1244600				1080100
sp|Q91WP0-2|MASP2_MOUSE;sp|Q91WP0|MASP2_MOUSE	sp|Q91WP0-2|MASP2_MOUSE Isoform 2 of Mannan-binding lectin serine protease 2 OS=Mus musculus GN=Masp2;sp|Q91WP0|MASP2_MOUSE Mannan-binding lectin serine protease 2 OS=Mus musculus GN=Masp2 PE=1 SV=1	Tissue Leakage																					693800		430630
sp|Q91WP6|SPA3N_MOUSE	sp|Q91WP6|SPA3N_MOUSE Serine protease inhibitor A3N OS=Mus musculus GN=Serpina3n PE=1 SV=1	Tissue Leakage					55568						188730
sp|Q91X72|HEMO_MOUSE	sp|Q91X72|HEMO_MOUSE Hemopexin OS=Mus musculus GN=Hpx PE=1 SV=2	Tissue Leakage					1332700																11853000				2690900
sp|Q91XD4|FTCD_MOUSE	sp|Q91XD4|FTCD_MOUSE Formimidoyltransferase-cyclodeaminase OS=Mus musculus GN=Ftcd PE=1 SV=1	Tissue Leakage							1607500
sp|Q91YN9|BAG2_MOUSE	sp|Q91YN9|BAG2_MOUSE BAG family molecular chaperone regulator 2 OS=Mus musculus GN=Bag2 PE=1 SV=1	Tissue Leakage											674240										482490									2761800						803290						379790
sp|Q91YP3|DEOC_MOUSE	sp|Q91YP3|DEOC_MOUSE Putative deoxyribose-phosphate aldolase OS=Mus musculus GN=Dera PE=2 SV=1	Tissue Leakage									370060																					624100
sp|Q91ZN5-2|S35B2_MOUSE	sp|Q91ZN5-2|S35B2_MOUSE Isoform 2 of Adenosine 3-phospho 5-phosphosulfate transporter 1 OS=Mus musculus GN=Slc35b2	Tissue Leakage
REV__sp|Q922U2|K2C5_MOUSE;REV__CON__Q922U2;REV__CON__P13647;REV__CON__Q5XQN5	sp|Q922U2|K2C5_MOUSE Keratin, type II cytoskeletal 5 OS=Mus musculus GN=Krt5 PE=1 SV=1;;;	Tissue Leakage																																						1984200
sp|Q923D2|BLVRB_MOUSE;tr|E9PZC3|E9PZC3_MOUSE	sp|Q923D2|BLVRB_MOUSE Flavin reductase (NADPH) OS=Mus musculus GN=Blvrb PE=2 SV=3;tr|E9PZC3|E9PZC3_MOUSE Flavin reductase (NADPH) OS=Mus musculus GN=Blvrb PE=2 SV=1	Tissue Leakage																																								216120
sp|Q99JI4|PSMD6_MOUSE	sp|Q99JI4|PSMD6_MOUSE 26S proteasome non-ATPase regulatory subunit 6 OS=Mus musculus GN=Psmd6 PE=1 SV=1	Tissue Leakage																														805980
sp|Q99JI6|RAP1B_MOUSE;sp|P62835|RAP1A_MOUSE	sp|Q99JI6|RAP1B_MOUSE Ras-related protein Rap-1b OS=Mus musculus GN=Rap1b PE=2 SV=2;sp|P62835|RAP1A_MOUSE Ras-related protein Rap-1A OS=Mus musculus GN=Rap1a PE=2 SV=1	Tissue Leakage							158260																																	1696200
sp|Q99K41|EMIL1_MOUSE	sp|Q99K41|EMIL1_MOUSE EMILIN-1 OS=Mus musculus GN=Emilin1 PE=1 SV=1	Tissue Leakage									909870																2439800					843160										301740
sp|Q9CQ19|MYL9_MOUSE;tr|D3YV37|D3YV37_MOUSE;tr|D3Z249|D3Z249_MOUSE	sp|Q9CQ19|MYL9_MOUSE Myosin regulatory light polypeptide 9 OS=Mus musculus GN=Myl9 PE=1 SV=3	Tissue Leakage																																								1617900
sp|Q9CR57|RL14_MOUSE	sp|Q9CR57|RL14_MOUSE 60S ribosomal protein L14 OS=Mus musculus GN=Rpl14 PE=2 SV=3	Tissue Leakage																							209610							315760
sp|Q9D2U9|H2B3A_MOUSE;sp|Q8CGP2|H2B1P_MOUSE;sp|Q8CGP1|H2B1K_MOUSE;sp|Q8CGP0|H2B3B_MOUSE;sp|Q6ZWY9|H2B1C_MOUSE;sp|Q64525|H2B2B_MOUSE;sp|Q64524|H2B2E_MOUSE;sp|Q64478|H2B1H_MOUSE;sp|Q64475|H2B1B_MOUSE;sp|P10854|H2B1M_MOUSE;sp|P10853|H2B1F_MOUSE;tr|Q8CBB6|Q8CBB6_MOUSE;sp|Q8CGP2-2|H2B1P_MOUSE;tr|G3X9D5|G3X9D5_MOUSE;sp|P70696|H2B1A_MOUSE	sp|Q9D2U9|H2B3A_MOUSE Histone H2B type 3-A OS=Mus musculus GN=Hist3h2ba PE=1 SV=3;sp|Q8CGP2|H2B1P_MOUSE Histone H2B type 1-P OS=Mus musculus GN=Hist1h2bp PE=1 SV=3;sp|Q8CGP1|H2B1K_MOUSE Histone H2B type 1-K OS=Mus musculus GN=Hist1h2bk PE=1 SV=3;sp|Q8CGP0|	Tissue Leakage
sp|Q9D358|PPAC_MOUSE;tr|Q561M1|Q561M1_MOUSE;sp|Q9D358-2|PPAC_MOUSE	sp|Q9D358|PPAC_MOUSE Low molecular weight phosphotyrosine protein phosphatase OS=Mus musculus GN=Acp1 PE=1 SV=3;tr|Q561M1|Q561M1_MOUSE Acp1 protein OS=Mus musculus GN=Acp1 PE=2 SV=1;sp|Q9D358-2|PPAC_MOUSE Isoform 2 of Low molecular weight phosphotyrosine p	Tissue Leakage																																								412570
sp|Q9D5Y1|CCD39_MOUSE	sp|Q9D5Y1|CCD39_MOUSE Coiled-coil domain-containing protein 39 OS=Mus musculus GN=Ccdc39 PE=2 SV=1	Tissue Leakage
sp|Q9D8E6|RL4_MOUSE	sp|Q9D8E6|RL4_MOUSE 60S ribosomal protein L4 OS=Mus musculus GN=Rpl4 PE=1 SV=3	Tissue Leakage							281550		276510																					579560												139070
sp|Q9D920|L12R1_MOUSE;tr|E9Q2W8|E9Q2W8_MOUSE	sp|Q9D920|L12R1_MOUSE Loss of heterozygosity 12 chromosomal region 1 protein homolog OS=Mus musculus GN=Loh12cr1 PE=2 SV=1;tr|E9Q2W8|E9Q2W8_MOUSE Loss of heterozygosity 12 chromosomal region 1 protein homolog OS=Mus musculus GN=Loh12cr1 PE=2 SV=1	Tissue Leakage																																						68272
sp|Q9DCC4|P5CR3_MOUSE	sp|Q9DCC4|P5CR3_MOUSE Pyrroline-5-carboxylate reductase 3 OS=Mus musculus GN=Pycrl PE=2 SV=2	Tissue Leakage																														213470								541550
sp|Q9DD06|RARR2_MOUSE	sp|Q9DD06|RARR2_MOUSE Retinoic acid receptor responder protein 2 OS=Mus musculus GN=Rarres2 PE=2 SV=1	Tissue Leakage
sp|Q9EQP2|EHD4_MOUSE	sp|Q9EQP2|EHD4_MOUSE EH domain-containing protein 4 OS=Mus musculus GN=Ehd4 PE=1 SV=1	Tissue Leakage																																								97738
sp|Q9JJ26|MEFV_MOUSE;tr|Q32MT0|Q32MT0_MOUSE	sp|Q9JJ26|MEFV_MOUSE Pyrin OS=Mus musculus GN=Mefv PE=2 SV=2;tr|Q32MT0|Q32MT0_MOUSE Mefv protein OS=Mus musculus GN=Mefv PE=2 SV=1	Tissue Leakage							28858
sp|Q9JM62|REEP6_MOUSE;sp|Q9JM62-2|REEP6_MOUSE;tr|D3Z6V2|D3Z6V2_MOUSE	sp|Q9JM62|REEP6_MOUSE Receptor expression-enhancing protein 6 OS=Mus musculus GN=Reep6 PE=2 SV=1;sp|Q9JM62-2|REEP6_MOUSE Isoform 2 of Receptor expression-enhancing protein 6 OS=Mus musculus GN=Reep6;tr|D3Z6V2|D3Z6V2_MOUSE Receptor expression-enhancing prot	Tissue Leakage							946790
sp|Q9JMA7|CP341_MOUSE;sp|Q64459|CP3AB_MOUSE	sp|Q9JMA7|CP341_MOUSE Cytochrome P450 3A41 OS=Mus musculus GN=Cyp3a41a PE=2 SV=2;sp|Q64459|CP3AB_MOUSE Cytochrome P450 3A11 OS=Mus musculus GN=Cyp3a11 PE=1 SV=1	Tissue Leakage																									12013000													33356000
sp|Q9QUM9|PSA6_MOUSE;tr|E0CXB1|E0CXB1_MOUSE;tr|E0CYT2|E0CYT2_MOUSE	sp|Q9QUM9|PSA6_MOUSE Proteasome subunit alpha type-6 OS=Mus musculus GN=Psma6 PE=1 SV=1;tr|E0CXB1|E0CXB1_MOUSE Proteasome subunit alpha type-6 OS=Mus musculus GN=Psma6 PE=2 SV=1	Tissue Leakage											1925300		1447200		3029700		3718000		2636400		1448900		1342200		895410									2606900				2607900				1387300
sp|Q9QZD9|EIF3I_MOUSE	sp|Q9QZD9|EIF3I_MOUSE Eukaryotic translation initiation factor 3 subunit I OS=Mus musculus GN=Eif3i PE=1 SV=1	Tissue Leakage																							102250
sp|Q9R1P0|PSA4_MOUSE;tr|E9Q0X0|E9Q0X0_MOUSE;tr|E9PW69|E9PW69_MOUSE	sp|Q9R1P0|PSA4_MOUSE Proteasome subunit alpha type-4 OS=Mus musculus GN=Psma4 PE=1 SV=1	Tissue Leakage							833340								504740		651040		366150
sp|Q9R1P1|PSB3_MOUSE;tr|D3YVS3|D3YVS3_MOUSE	sp|Q9R1P1|PSB3_MOUSE Proteasome subunit beta type-3 OS=Mus musculus GN=Psmb3 PE=1 SV=1;tr|D3YVS3|D3YVS3_MOUSE Uncharacterized protein OS=Mus musculus GN=Gm5356 PE=4 SV=1	Tissue Leakage											172840
sp|Q9R1P4|PSA1_MOUSE	sp|Q9R1P4|PSA1_MOUSE Proteasome subunit alpha type-1 OS=Mus musculus GN=Psma1 PE=1 SV=1	Tissue Leakage					484210						2254700		1611600		1831000		2141300				1189700																	2047000
sp|Q9WTI7-4|MYO1C_MOUSE;sp|Q9WTI7-2|MYO1C_MOUSE;sp|Q9WTI7-3|MYO1C_MOUSE;sp|Q9WTI7|MYO1C_MOUSE	sp|Q9WTI7-4|MYO1C_MOUSE Isoform 4 of Unconventional myosin-Ic OS=Mus musculus GN=Myo1c;sp|Q9WTI7-2|MYO1C_MOUSE Isoform 2 of Unconventional myosin-Ic OS=Mus musculus GN=Myo1c;sp|Q9WTI7-3|MYO1C_MOUSE Isoform 3 of Unconventional myosin-Ic OS=Mus musculus GN=M	Tissue Leakage																																										367420
sp|Q9Z2I2|FKB1B_MOUSE	sp|Q9Z2I2|FKB1B_MOUSE Peptidyl-prolyl cis-trans isomerase FKBP1B OS=Mus musculus GN=Fkbp1b PE=1 SV=3	Tissue Leakage
sp|Q9Z2U1|PSA5_MOUSE;tr|D3YX79|D3YX79_MOUSE	sp|Q9Z2U1|PSA5_MOUSE Proteasome subunit alpha type-5 OS=Mus musculus GN=Psma5 PE=1 SV=1;tr|D3YX79|D3YX79_MOUSE Proteasome subunit alpha type OS=Mus musculus GN=Gm8394 PE=3 SV=1	Tissue Leakage											1789000				2378900		2534200		2457500		2113900		1314900															2709900
sp|Q9Z2W0|DNPEP_MOUSE	sp|Q9Z2W0|DNPEP_MOUSE Aspartyl aminopeptidase OS=Mus musculus GN=Dnpep PE=2 SV=2	Tissue Leakage							832090																2056800		4247500					3083800												620690
tr|A2A547|A2A547_MOUSE;sp|P84099|RL19_MOUSE	tr|A2A547|A2A547_MOUSE 60S ribosomal protein L19 OS=Mus musculus GN=Rpl19 PE=2 SV=1;sp|P84099|RL19_MOUSE 60S ribosomal protein L19 OS=Mus musculus GN=Rpl19 PE=1 SV=1	Tissue Leakage																									516690
tr|A2A5K2|A2A5K2_MOUSE;sp|P55065|PLTP_MOUSE;tr|A2A5K3|A2A5K3_MOUSE;tr|A2A5K4|A2A5K4_MOUSE	tr|A2A5K2|A2A5K2_MOUSE Phospholipid transfer protein OS=Mus musculus GN=Pltp PE=2 SV=1;sp|P55065|PLTP_MOUSE Phospholipid transfer protein OS=Mus musculus GN=Pltp PE=1 SV=1;tr|A2A5K3|A2A5K3_MOUSE Phospholipid transfer protein (Fragment) OS=Mus musculus GN=P	Tissue Leakage																														829610
tr|A2A839|A2A839_MOUSE;tr|A2A838|A2A838_MOUSE;sp|P48193|41_MOUSE;tr|A2A841|A2A841_MOUSE;tr|A2A842|A2A842_MOUSE;sp|P48193-2|41_MOUSE;tr|A2AD32|A2AD32_MOUSE;tr|F7BUB8|F7BUB8_MOUSE;tr|F6S4K9|F6S4K9_MOUSE;tr|F7CR30|F7CR30_MOUSE	tr|A2A839|A2A839_MOUSE Protein Epb4.1 OS=Mus musculus GN=Epb4.1 PE=2 SV=1;tr|A2A838|A2A838_MOUSE Protein Epb4.1 (Fragment) OS=Mus musculus GN=Epb4.1 PE=2 SV=1;sp|P48193|41_MOUSE Protein 4.1 OS=Mus musculus GN=Epb41 PE=1 SV=2;tr|A2A841|A2A841_MOUSE Protein	Tissue Leakage																																								3231500
tr|A2AEW9|A2AEW9_MOUSE;sp|Q8VD04|GRAP1_MOUSE;tr|A2AEW8|A2AEW8_MOUSE	tr|A2AEW9|A2AEW9_MOUSE GRIP1-associated protein 1 OS=Mus musculus GN=Gripap1 PE=2 SV=1;sp|Q8VD04|GRAP1_MOUSE GRIP1-associated protein 1 OS=Mus musculus GN=Gripap1 PE=1 SV=1;tr|A2AEW8|A2AEW8_MOUSE GRIP1-associated protein 1 OS=Mus musculus GN=Gripap1 PE=2 S	Tissue Leakage											296180
tr|A2AGN7|A2AGN7_MOUSE;sp|O88685|PRS6A_MOUSE;tr|B7ZCF1|B7ZCF1_MOUSE;tr|F6Q2E3|F6Q2E3_MOUSE	tr|A2AGN7|A2AGN7_MOUSE 26S protease regulatory subunit 6A OS=Mus musculus GN=Psmc3 PE=2 SV=1;sp|O88685|PRS6A_MOUSE 26S protease regulatory subunit 6A OS=Mus musculus GN=Psmc3 PE=1 SV=2;tr|B7ZCF1|B7ZCF1_MOUSE 26S protease regulatory subunit 6A OS=Mus muscul	Tissue Leakage																														207180
tr|A2APX3|A2APX3_MOUSE;sp|P21460|CYTC_MOUSE	tr|A2APX3|A2APX3_MOUSE Cystatin-C (Fragment) OS=Mus musculus GN=Cst3 PE=2 SV=1;sp|P21460|CYTC_MOUSE Cystatin-C OS=Mus musculus GN=Cst3 PE=2 SV=2	Tissue Leakage
tr|A2BIN1|A2BIN1_MOUSE;sp|P11589|MUP2_MOUSE	tr|A2BIN1|A2BIN1_MOUSE Major urinary protein 8 OS=Mus musculus GN=Mup10 PE=2 SV=1;sp|P11589|MUP2_MOUSE Major urinary protein 2 OS=Mus musculus GN=Mup2 PE=1 SV=1	Tissue Leakage																																										2169200
tr|A3KG83|A3KG83_MOUSE;tr|A3KG84|A3KG84_MOUSE;tr|A3KG81|A3KG81_MOUSE;sp|Q8VBX6-2|MPDZ_MOUSE;sp|Q8VBX6|MPDZ_MOUSE;tr|D3YUX2|D3YUX2_MOUSE;sp|Q8VBX6-4|MPDZ_MOUSE;sp|Q8VBX6-3|MPDZ_MOUSE	tr|A3KG83|A3KG83_MOUSE Multiple PDZ domain protein (Fragment) OS=Mus musculus GN=Mpdz PE=2 SV=1;tr|A3KG84|A3KG84_MOUSE Multiple PDZ domain protein (Fragment) OS=Mus musculus GN=Mpdz PE=2 SV=1;tr|A3KG81|A3KG81_MOUSE Multiple PDZ domain protein OS=Mus muscul	Tissue Leakage									155070
tr|A6QRF1|A6QRF1_MOUSE;tr|F2Z3W1|F2Z3W1_MOUSE;tr|F2Z444|F2Z444_MOUSE;sp|Q6A000|K0753_MOUSE	tr|A6QRF1|A6QRF1_MOUSE Protein 4933427D14Rik OS=Mus musculus GN=4933427D14Rik PE=2 SV=1;tr|F2Z3W1|F2Z3W1_MOUSE Protein 4933427D14Rik OS=Mus musculus GN=4933427D14Rik PE=2 SV=1;tr|F2Z444|F2Z444_MOUSE Protein 4933427D14Rik OS=Mus musculus GN=4933427D14Rik PE	Tissue Leakage									533860						1255400										265740													949630
tr|A8Y5J3|A8Y5J3_MOUSE;sp|Q9CWS4|INT11_MOUSE	tr|A8Y5J3|A8Y5J3_MOUSE Integrator complex subunit 11 OS=Mus musculus GN=Cpsf3l PE=2 SV=1;sp|Q9CWS4|INT11_MOUSE Integrator complex subunit 11 OS=Mus musculus GN=Cpsf3l PE=2 SV=1	Tissue Leakage																																						4096600
tr|A9R9W0|A9R9W0_MOUSE;sp|P04938|MUP8_MOUSE;tr|A2BIM8|A2BIM8_MOUSE;sp|B5X0G2|MUP17_MOUSE;sp|P02762|MUP6_MOUSE;sp|P11588|MUP1_MOUSE;tr|A2AKN9|A2AKN9_MOUSE;tr|A2CEL1|A2CEL1_MOUSE;tr|Q58EV3|Q58EV3_MOUSE;tr|A2AKN8|A2AKN8_MOUSE;tr|A9C497|A9C497_MOUSE;tr|A2CEK6|A2CEK6_MOUSE;tr|A2CEK7|A2CEK7_MOUSE;tr|A2CEL0|A2CEL0_MOUSE;tr|E9QA79|E9QA79_MOUSE;tr|A9C496|A9C496_MOUSE;tr|L7MUC7|L7MUC7_MOUSE;tr|B8JI96|B8JI9…	tr|A9R9W0|A9R9W0_MOUSE Protein Mup15 OS=Mus musculus GN=Mup15 PE=2 SV=1;sp|P04938|MUP8_MOUSE Major urinary proteins 11 and 8 (Fragment) OS=Mus musculus GN=Mup8 PE=1 SV=1;tr|A2BIM8|A2BIM8_MOUSE Major urinary protein 16 OS=Mus musculus GN=Mup9 PE=2 SV=1;sp|B	Tissue Leakage							5932500		1934100
tr|B1ATS4|B1ATS4_MOUSE;sp|Q64518-2|AT2A3_MOUSE;tr|B1ATS5|B1ATS5_MOUSE;sp|Q64518-3|AT2A3_MOUSE;tr|E9Q559|E9Q559_MOUSE;sp|Q64518|AT2A3_MOUSE	tr|B1ATS4|B1ATS4_MOUSE Sarcoplasmic/endoplasmic reticulum calcium ATPase 3 OS=Mus musculus GN=Atp2a3 PE=2 SV=1;sp|Q64518-2|AT2A3_MOUSE Isoform SERCA3A of Sarcoplasmic/endoplasmic reticulum calcium ATPase 3 OS=Mus musculus GN=Atp2a3;tr|B1ATS5|B1ATS5_MOUSE S	Tissue Leakage																																								799180
tr|B7FAV1|B7FAV1_MOUSE;tr|B7FAU9|B7FAU9_MOUSE;sp|Q8BTM8|FLNA_MOUSE;tr|F7AVL7|F7AVL7_MOUSE;tr|F6Z2C0|F6Z2C0_MOUSE	tr|B7FAV1|B7FAV1_MOUSE Filamin, alpha (Fragment) OS=Mus musculus GN=Flna PE=4 SV=1;tr|B7FAU9|B7FAU9_MOUSE Filamin, alpha OS=Mus musculus GN=Flna PE=4 SV=1;sp|Q8BTM8|FLNA_MOUSE Filamin-A OS=Mus musculus GN=Flna PE=1 SV=5	Tissue Leakage							1045300		909230																1181700					149260								1039800		32672000		490860
tr|B7ZCG3|B7ZCG3_MOUSE;sp|P07743|BPIA2_MOUSE	tr|B7ZCG3|B7ZCG3_MOUSE BPI fold-containing family A member 2 (Fragment) OS=Mus musculus GN=Bpifa2 PE=2 SV=1;sp|P07743|BPIA2_MOUSE BPI fold-containing family A member 2 OS=Mus musculus GN=Bpifa2 PE=2 SV=1	Tissue Leakage							3839500		1650300		1744200												1925600		2159800					791870										13241000		4154500
tr|B7ZCL8|B7ZCL8_MOUSE;tr|A2AN84|A2AN84_MOUSE;sp|P70290|EM55_MOUSE;tr|D6RFD5|D6RFD5_MOUSE;tr|B7ZCM1|B7ZCM1_MOUSE;tr|B7ZCM0|B7ZCM0_MOUSE;tr|B7ZCL9|B7ZCL9_MOUSE	tr|B7ZCL8|B7ZCL8_MOUSE 55 kDa erythrocyte membrane protein OS=Mus musculus GN=Mpp1 PE=2 SV=1;tr|A2AN84|A2AN84_MOUSE 55 kDa erythrocyte membrane protein OS=Mus musculus GN=Mpp1 PE=2 SV=1;sp|P70290|EM55_MOUSE 55 kDa erythrocyte membrane protein OS=Mus muscul	Tissue Leakage																																						682900
tr|B8JJG3|B8JJG3_MOUSE;tr|F6QJV5|F6QJV5_MOUSE;tr|Q9Z1A1|Q9Z1A1_MOUSE	tr|B8JJG3|B8JJG3_MOUSE Protein Tfg (Fragment) OS=Mus musculus GN=Tfg PE=2 SV=1;tr|F6QJV5|F6QJV5_MOUSE Protein Tfg (Fragment) OS=Mus musculus GN=Tfg PE=4 SV=1;tr|Q9Z1A1|Q9Z1A1_MOUSE Protein Tfg OS=Mus musculus GN=Tfg PE=2 SV=1	Tissue Leakage							1019400
tr|B8JJN0|B8JJN0_MOUSE;sp|P04186|CFAB_MOUSE;tr|B8JJM5|B8JJM5_MOUSE;tr|F6VQX8|F6VQX8_MOUSE;tr|F6XQ00|F6XQ00_MOUSE;tr|B8JJM6|B8JJM6_MOUSE;tr|H3BK95|H3BK95_MOUSE;tr|B8JJM3|B8JJM3_MOUSE;tr|F6W2T4|F6W2T4_MOUSE;tr|F6ZCY7|F6ZCY7_MOUSE;tr|B8JJM9|B8JJM9_MOUSE;tr|B8JJN2|B8JJN2_MOUSE;sp|P21180-2|CO2_MOUSE;sp|P21180|CO2_MOUSE	tr|B8JJN0|B8JJN0_MOUSE Protein Gm20547 OS=Mus musculus GN=Gm20547 PE=2 SV=1;sp|P04186|CFAB_MOUSE Complement factor B OS=Mus musculus GN=Cfb PE=1 SV=2;tr|B8JJM5|B8JJM5_MOUSE Complement factor B OS=Mus musculus GN=Cfb PE=2 SV=1;tr|F6VQX8|F6VQX8_MOUSE Protein	Tissue Leakage																					20866000		1472000		15431000
tr|D3YV22|D3YV22_MOUSE;tr|D3Z0U9|D3Z0U9_MOUSE;tr|D3Z038|D3Z038_MOUSE;tr|D3YV64|D3YV64_MOUSE;sp|Q61508-2|ECM1_MOUSE;tr|F8WI14|F8WI14_MOUSE;sp|Q61508|ECM1_MOUSE;tr|D3Z772|D3Z772_MOUSE	tr|D3YV22|D3YV22_MOUSE Extracellular matrix protein 1 (Fragment) OS=Mus musculus GN=Ecm1 PE=2 SV=1;tr|D3Z0U9|D3Z0U9_MOUSE Extracellular matrix protein 1 (Fragment) OS=Mus musculus GN=Ecm1 PE=2 SV=1;tr|D3Z038|D3Z038_MOUSE Extracellular matrix protein 1 (Fra	Tissue Leakage
tr|D3YW48|D3YW48_MOUSE;sp|O88456|CPNS1_MOUSE	tr|D3YW48|D3YW48_MOUSE Calpain small subunit 1 (Fragment) OS=Mus musculus GN=Capns1 PE=2 SV=1;sp|O88456|CPNS1_MOUSE Calpain small subunit 1 OS=Mus musculus GN=Capns1 PE=2 SV=1	Tissue Leakage																														525060
tr|D3YWD1|D3YWD1_MOUSE;tr|J3QQ16|J3QQ16_MOUSE;tr|E9PWQ3|E9PWQ3_MOUSE	tr|D3YWD1|D3YWD1_MOUSE Protein Col6a3 (Fragment) OS=Mus musculus GN=Col6a3 PE=4 SV=2;tr|J3QQ16|J3QQ16_MOUSE Protein Col6a3 OS=Mus musculus GN=Col6a3 PE=4 SV=1;tr|E9PWQ3|E9PWQ3_MOUSE Protein Col6a3 OS=Mus musculus GN=Col6a3 PE=4 SV=2	Tissue Leakage																									67466
tr|D3YWI1|D3YWI1_MOUSE;sp|P05064|ALDOA_MOUSE;tr|A6ZI44|A6ZI44_MOUSE;tr|D3YV98|D3YV98_MOUSE;tr|Q9CPQ9|Q9CPQ9_MOUSE;tr|A6ZI46|A6ZI46_MOUSE	tr|D3YWI1|D3YWI1_MOUSE Fructose-bisphosphate aldolase (Fragment) OS=Mus musculus GN=Aldoa PE=2 SV=1;sp|P05064|ALDOA_MOUSE Fructose-bisphosphate aldolase A OS=Mus musculus GN=Aldoa PE=1 SV=2;tr|A6ZI44|A6ZI44_MOUSE Fructose-bisphosphate aldolase OS=Mus muscu	Tissue Leakage																																								526830
tr|D3YX47|D3YX47_MOUSE;tr|Q9CQM8|Q9CQM8_MOUSE;sp|O09167|RL21_MOUSE	tr|D3YX47|D3YX47_MOUSE MCG20932 OS=Mus musculus GN=Rpl21-ps6 PE=4 SV=1;tr|Q9CQM8|Q9CQM8_MOUSE 60S ribosomal protein L21 OS=Mus musculus GN=Rpl21 PE=2 SV=1;sp|O09167|RL21_MOUSE 60S ribosomal protein L21 OS=Mus musculus GN=Rpl21 PE=2 SV=3	Tissue Leakage																									277730
tr|D3YX79|D3YX79_MOUSE;sp|Q9Z2U1|PSA5_MOUSE	tr|D3YX79|D3YX79_MOUSE Proteasome subunit alpha type OS=Mus musculus GN=Gm8394 PE=3 SV=1;sp|Q9Z2U1|PSA5_MOUSE Proteasome subunit alpha type-5 OS=Mus musculus GN=Psma5 PE=1 SV=1	Tissue Leakage							1942500
tr|D3YXF4|D3YXF4_MOUSE;tr|D3YXN6|D3YXN6_MOUSE;sp|P63101|1433Z_MOUSE	tr|D3YXF4|D3YXF4_MOUSE 14-3-3 protein zeta/delta (Fragment) OS=Mus musculus GN=Ywhaz PE=2 SV=1;tr|D3YXN6|D3YXN6_MOUSE 14-3-3 protein zeta/delta (Fragment) OS=Mus musculus GN=Ywhaz PE=2 SV=1;sp|P63101|1433Z_MOUSE 14-3-3 protein zeta/delta OS=Mus musculus GN	Tissue Leakage																									227600
tr|D3YXF5|D3YXF5_MOUSE;CON__Q29RQ1	tr|D3YXF5|D3YXF5_MOUSE Protein C7 OS=Mus musculus GN=C7 PE=4 SV=2	Tissue Leakage							463550		458930																3011800																	942710
tr|D3YXU7|D3YXU7_MOUSE;sp|F8VQB6|MYO10_MOUSE	tr|D3YXU7|D3YXU7_MOUSE Unconventional myosin-X (Fragment) OS=Mus musculus GN=Myo10 PE=2 SV=1;sp|F8VQB6|MYO10_MOUSE Unconventional myosin-X OS=Mus musculus GN=Myo10 PE=1 SV=1	Tissue Leakage
tr|D3YY36|D3YY36_MOUSE;sp|Q9DBD0|ICA_MOUSE	tr|D3YY36|D3YY36_MOUSE Protein 1300017J02Rik OS=Mus musculus GN=1300017J02Rik PE=2 SV=1;sp|Q9DBD0|ICA_MOUSE Inhibitor of carbonic anhydrase OS=Mus musculus GN=Ica PE=1 SV=1	Tissue Leakage					726190						1017000										2472100				1609600											2632100
tr|D3Z0B9|D3Z0B9_MOUSE;sp|Q571I9|A16A1_MOUSE	tr|D3Z0B9|D3Z0B9_MOUSE Aldehyde dehydrogenase family 16 member A1 OS=Mus musculus GN=Aldh16a1 PE=2 SV=1;sp|Q571I9|A16A1_MOUSE Aldehyde dehydrogenase family 16 member A1 OS=Mus musculus GN=Aldh16a1 PE=2 SV=2	Tissue Leakage																									217910
tr|D3Z0U5|D3Z0U5_MOUSE;tr|D6RGM7|D6RGM7_MOUSE;sp|Q9D3R6-3|KATL2_MOUSE;tr|D3Z4J2|D3Z4J2_MOUSE;sp|Q9D3R6|KATL2_MOUSE;sp|Q3UMC0|SPAT5_MOUSE	tr|D3Z0U5|D3Z0U5_MOUSE Katanin p60 ATPase-containing subunit A-like 2 OS=Mus musculus GN=Katnal2 PE=2 SV=1;tr|D6RGM7|D6RGM7_MOUSE Katanin p60 ATPase-containing subunit A-like 2 OS=Mus musculus GN=Katnal2 PE=2 SV=1;sp|Q9D3R6-3|KATL2_MOUSE Isoform 3 of Katan	Tissue Leakage							4416000				3541500														2275000					7591800												2271000
tr|D3Z0U9|D3Z0U9_MOUSE;tr|D3Z038|D3Z038_MOUSE;tr|D3YV64|D3YV64_MOUSE;sp|Q61508-2|ECM1_MOUSE;tr|F8WI14|F8WI14_MOUSE;sp|Q61508|ECM1_MOUSE;tr|D3YV22|D3YV22_MOUSE;tr|D3Z772|D3Z772_MOUSE	tr|D3Z0U9|D3Z0U9_MOUSE Extracellular matrix protein 1 (Fragment) OS=Mus musculus GN=Ecm1 PE=2 SV=1;tr|D3Z038|D3Z038_MOUSE Extracellular matrix protein 1 (Fragment) OS=Mus musculus GN=Ecm1 PE=2 SV=1;tr|D3YV64|D3YV64_MOUSE Extracellular matrix protein 1 (Fra	Tissue Leakage																					1489400		674450		1078400													808720		887260
tr|D3Z3D5|D3Z3D5_MOUSE;sp|Q5SX79-2|SHRM1_MOUSE;sp|Q5SX79|SHRM1_MOUSE	tr|D3Z3D5|D3Z3D5_MOUSE Protein Shroom1 OS=Mus musculus GN=Shroom1 PE=4 SV=1;sp|Q5SX79-2|SHRM1_MOUSE Isoform 2 of Protein Shroom1 OS=Mus musculus GN=Shroom1;sp|Q5SX79|SHRM1_MOUSE Protein Shroom1 OS=Mus musculus GN=Shroom1 PE=1 SV=2	Tissue Leakage																																								11846000
tr|D3Z4A4|D3Z4A4_MOUSE;sp|Q61171|PRDX2_MOUSE	tr|D3Z4A4|D3Z4A4_MOUSE Peroxiredoxin-2 (Fragment) OS=Mus musculus GN=Prdx2 PE=2 SV=1;sp|Q61171|PRDX2_MOUSE Peroxiredoxin-2 OS=Mus musculus GN=Prdx2 PE=1 SV=3	Tissue Leakage																							4823300							3835700								3872500		5077500		1444100		1414600
tr|D3Z5G7|D3Z5G7_MOUSE	tr|D3Z5G7|D3Z5G7_MOUSE Protein Ces1b OS=Mus musculus GN=Ces1b PE=4 SV=1	Tissue Leakage							1862800				1677700														959050					2057700										2818200
tr|D3Z6F5|D3Z6F5_MOUSE;sp|Q03265|ATPA_MOUSE	tr|D3Z6F5|D3Z6F5_MOUSE ATP synthase subunit alpha OS=Mus musculus GN=Atp5a1 PE=3 SV=1;sp|Q03265|ATPA_MOUSE ATP synthase subunit alpha, mitochondrial OS=Mus musculus GN=Atp5a1 PE=1 SV=1	Tissue Leakage																							402460		565660					541830										1670900		858560
tr|D3Z7J9|D3Z7J9_MOUSE;tr|D3Z2F2|D3Z2F2_MOUSE;sp|P63038|CH60_MOUSE	tr|D3Z7J9|D3Z7J9_MOUSE 60 kDa heat shock protein, mitochondrial (Fragment) OS=Mus musculus GN=Hspd1 PE=2 SV=1;tr|D3Z2F2|D3Z2F2_MOUSE 60 kDa heat shock protein, mitochondrial (Fragment) OS=Mus musculus GN=Hspd1 PE=2 SV=1;sp|P63038|CH60_MOUSE 60 kDa heat sho	Tissue Leakage																							108370							98336
tr|D3Z7N2|D3Z7N2_MOUSE;tr|D3YUQ9|D3YUQ9_MOUSE;tr|D3YZT9|D3YZT9_MOUSE;tr|E9QN08|E9QN08_MOUSE;sp|P57776-2|EF1D_MOUSE;tr|Q91VK2|Q91VK2_MOUSE;tr|Q80T06|Q80T06_MOUSE;sp|P57776|EF1D_MOUSE;tr|F6ZFU0|F6ZFU0_MOUSE;sp|P57776-3|EF1D_MOUSE	tr|D3Z7N2|D3Z7N2_MOUSE Elongation factor 1-delta (Fragment) OS=Mus musculus GN=Eef1d PE=2 SV=1;tr|D3YUQ9|D3YUQ9_MOUSE Elongation factor 1-delta (Fragment) OS=Mus musculus GN=Eef1d PE=2 SV=1;tr|D3YZT9|D3YZT9_MOUSE Elongation factor 1-delta (Fragment) OS=Mus	Tissue Leakage							911330																		954670									1464100						1316300
tr|E0CYN1|E0CYN1_MOUSE;tr|E0CYR7|E0CYR7_MOUSE;tr|E0CZ27|E0CZ27_MOUSE;tr|F8WI35|F8WI35_MOUSE;sp|P84244|H33_MOUSE;sp|P84228|H32_MOUSE;sp|P68433|H31_MOUSE;sp|P02301|H3C_MOUSE	tr|E0CYN1|E0CYN1_MOUSE Histone H3.3 (Fragment) OS=Mus musculus GN=H3f3a PE=2 SV=1;tr|E0CYR7|E0CYR7_MOUSE Histone H3.3 (Fragment) OS=Mus musculus GN=H3f3a PE=2 SV=1;tr|E0CZ27|E0CZ27_MOUSE Histone H3 (Fragment) OS=Mus musculus GN=H3f3a PE=2 SV=1;tr|F8WI35|F8	Tissue Leakage																									614120
tr|E9PUX4|E9PUX4_MOUSE;sp|P47911|RL6_MOUSE	tr|E9PUX4|E9PUX4_MOUSE 60S ribosomal protein L6 OS=Mus musculus GN=Gm5428 PE=3 SV=1;sp|P47911|RL6_MOUSE 60S ribosomal protein L6 OS=Mus musculus GN=Rpl6 PE=1 SV=3	Tissue Leakage																														2317400
tr|E9PWQ3|E9PWQ3_MOUSE;tr|J3QQ16|J3QQ16_MOUSE;tr|D3YWD1|D3YWD1_MOUSE	tr|E9PWQ3|E9PWQ3_MOUSE Protein Col6a3 OS=Mus musculus GN=Col6a3 PE=4 SV=2;tr|J3QQ16|J3QQ16_MOUSE Protein Col6a3 OS=Mus musculus GN=Col6a3 PE=4 SV=1;tr|D3YWD1|D3YWD1_MOUSE Protein Col6a3 (Fragment) OS=Mus musculus GN=Col6a3 PE=4 SV=2	Tissue Leakage							4979600		4393900
tr|E9PWS2|E9PWS2_MOUSE;tr|B7ZC25|B7ZC25_MOUSE;sp|P97298|PEDF_MOUSE;tr|Q5ND37|Q5ND37_MOUSE;CON__Q95121	tr|E9PWS2|E9PWS2_MOUSE Pigment epithelium-derived factor OS=Mus musculus GN=Serpinf1 PE=2 SV=1;tr|B7ZC25|B7ZC25_MOUSE Pigment epithelium-derived factor (Fragment) OS=Mus musculus GN=Serpinf1 PE=2 SV=1;sp|P97298|PEDF_MOUSE Pigment epithelium-derived factor	Tissue Leakage
tr|E9PZC3|E9PZC3_MOUSE;sp|Q923D2|BLVRB_MOUSE;tr|E9PZC4|E9PZC4_MOUSE	tr|E9PZC3|E9PZC3_MOUSE Flavin reductase (NADPH) OS=Mus musculus GN=Blvrb PE=2 SV=1;sp|Q923D2|BLVRB_MOUSE Flavin reductase (NADPH) OS=Mus musculus GN=Blvrb PE=2 SV=3	Tissue Leakage
tr|E9PZW0|E9PZW0_MOUSE;sp|E9Q557|DESP_MOUSE	tr|E9PZW0|E9PZW0_MOUSE Desmoplakin OS=Mus musculus GN=Dsp PE=2 SV=1;sp|E9Q557|DESP_MOUSE Desmoplakin OS=Mus musculus GN=Dsp PE=2 SV=1	Tissue Leakage									190040
tr|E9Q0U9|E9Q0U9_MOUSE;sp|Q91ZZ5|RXFP2_MOUSE	tr|E9Q0U9|E9Q0U9_MOUSE Relaxin receptor 2 OS=Mus musculus GN=Rxfp2 PE=2 SV=1;sp|Q91ZZ5|RXFP2_MOUSE Relaxin receptor 2 OS=Mus musculus GN=Rxfp2 PE=2 SV=2	Tissue Leakage
tr|E9Q133|E9Q133_MOUSE;tr|Q3U0I3|Q3U0I3_MOUSE;sp|P80318|TCPG_MOUSE;tr|F6Q609|F6Q609_MOUSE	tr|E9Q133|E9Q133_MOUSE T-complex protein 1 subunit gamma OS=Mus musculus GN=Cct3 PE=2 SV=1;tr|Q3U0I3|Q3U0I3_MOUSE T-complex protein 1 subunit gamma OS=Mus musculus GN=Cct3 PE=2 SV=1;sp|P80318|TCPG_MOUSE T-complex protein 1 subunit gamma OS=Mus musculus GN=	Tissue Leakage									235010																255690													340550
tr|E9Q2Y1|E9Q2Y1_MOUSE;sp|Q60934|GRIK1_MOUSE;tr|F6Z3M4|F6Z3M4_MOUSE;tr|F6QF13|F6QF13_MOUSE	tr|E9Q2Y1|E9Q2Y1_MOUSE Glutamate receptor ionotropic, kainate 1 OS=Mus musculus GN=Grik1 PE=2 SV=1;sp|Q60934|GRIK1_MOUSE Glutamate receptor ionotropic, kainate 1 OS=Mus musculus GN=Grik1 PE=2 SV=2;tr|F6Z3M4|F6Z3M4_MOUSE Glutamate receptor ionotropic, kaina	Tissue Leakage																														269060
tr|E9Q330|E9Q330_MOUSE;sp|Q60963|PAFA_MOUSE	tr|E9Q330|E9Q330_MOUSE Platelet-activating factor acetylhydrolase (Fragment) OS=Mus musculus GN=Pla2g7 PE=2 SV=1;sp|Q60963|PAFA_MOUSE Platelet-activating factor acetylhydrolase OS=Mus musculus GN=Pla2g7 PE=2 SV=2	Tissue Leakage									411940
tr|E9Q3X0|E9Q3X0_MOUSE;sp|Q9EQK5|MVP_MOUSE;tr|D3Z2N7|D3Z2N7_MOUSE	tr|E9Q3X0|E9Q3X0_MOUSE Major vault protein OS=Mus musculus GN=Mvp PE=2 SV=1;sp|Q9EQK5|MVP_MOUSE Major vault protein OS=Mus musculus GN=Mvp PE=1 SV=4	Tissue Leakage							1696600														645870		903450		727490					1536400								168610
REV__tr|E9Q412|E9Q412_MOUSE;REV__tr|G5E8P1|G5E8P1_MOUSE;REV__tr|E9PZ26|E9PZ26_MOUSE	tr|E9Q412|E9Q412_MOUSE Protein Brd1 OS=Mus musculus GN=Brd1 PE=2 SV=1;tr|G5E8P1|G5E8P1_MOUSE MCG7283 OS=Mus musculus GN=Brd1 PE=4 SV=1;tr|E9PZ26|E9PZ26_MOUSE Protein Brd1 OS=Mus musculus GN=Brd1 PE=2 SV=1	Tissue Leakage																									765430
tr|E9Q509|E9Q509_MOUSE;tr|G3X925|G3X925_MOUSE;sp|P53657|KPYR_MOUSE;tr|D3Z2C4|D3Z2C4_MOUSE	tr|E9Q509|E9Q509_MOUSE Pyruvate kinase OS=Mus musculus GN=Pklr PE=2 SV=1;tr|G3X925|G3X925_MOUSE Pyruvate kinase OS=Mus musculus GN=Pklr PE=3 SV=1;sp|P53657|KPYR_MOUSE Pyruvate kinase isozymes R/L OS=Mus musculus GN=Pklr PE=2 SV=1	Tissue Leakage																														2285200								366390
tr|E9Q585|E9Q585_MOUSE;tr|E9PX68|E9PX68_MOUSE	tr|E9Q585|E9Q585_MOUSE Protein Slc4a1ap OS=Mus musculus GN=Slc4a1ap PE=2 SV=1;tr|E9PX68|E9PX68_MOUSE Protein Slc4a1ap OS=Mus musculus GN=Slc4a1ap PE=2 SV=1	Tissue Leakage							228750
tr|E9Q586|E9Q586_MOUSE;sp|O08788-2|DCTN1_MOUSE;tr|E9Q3M3|E9Q3M3_MOUSE;sp|O08788|DCTN1_MOUSE;tr|D3YX34|D3YX34_MOUSE;tr|D3Z2M9|D3Z2M9_MOUSE;tr|D3YYG9|D3YYG9_MOUSE	tr|E9Q586|E9Q586_MOUSE Dynactin subunit 1 OS=Mus musculus GN=Dctn1 PE=2 SV=1;sp|O08788-2|DCTN1_MOUSE Isoform 2 of Dynactin subunit 1 OS=Mus musculus GN=Dctn1;tr|E9Q3M3|E9Q3M3_MOUSE Dynactin subunit 1 OS=Mus musculus GN=Dctn1 PE=2 SV=1;sp|O08788|DCTN1_MOUSE	Tissue Leakage							2611200		3334500		597890								2586000		3272500		2674600		3670700					11503000						5668100		9386600		7611500		4303700
tr|E9Q5A0|E9Q5A0_MOUSE;sp|P19253|RL13A_MOUSE;tr|D3YY61|D3YY61_MOUSE	tr|E9Q5A0|E9Q5A0_MOUSE 60S ribosomal protein L13a OS=Mus musculus GN=Rpl13a PE=2 SV=1;sp|P19253|RL13A_MOUSE 60S ribosomal protein L13a OS=Mus musculus GN=Rpl13a PE=1 SV=4;tr|D3YY61|D3YY61_MOUSE MCG18643 OS=Mus musculus GN=Rpl13a-ps1 PE=3 SV=1	Tissue Leakage																							444590
tr|E9Q616|E9Q616_MOUSE	tr|E9Q616|E9Q616_MOUSE Protein Ahnak OS=Mus musculus GN=Ahnak PE=2 SV=1	Tissue Leakage																									286390																	168090
REV__tr|E9Q735|E9Q735_MOUSE;REV__tr|G3X9Y5|G3X9Y5_MOUSE	tr|E9Q735|E9Q735_MOUSE Protein Ube4a OS=Mus musculus GN=Ube4a PE=2 SV=1;tr|G3X9Y5|G3X9Y5_MOUSE Protein Ube4a OS=Mus musculus GN=Ube4a PE=4 SV=1	Tissue Leakage																																														11425000
tr|E9Q7G0|E9Q7G0_MOUSE	tr|E9Q7G0|E9Q7G0_MOUSE Protein Numa1 OS=Mus musculus GN=Numa1 PE=2 SV=1	Tissue Leakage
tr|E9Q7Q3|E9Q7Q3_MOUSE;tr|D3Z6I8|D3Z6I8_MOUSE;sp|P21107-2|TPM3_MOUSE;tr|D3Z2H9|D3Z2H9_MOUSE;sp|P21107|TPM3_MOUSE;tr|Q8K0Z5|Q8K0Z5_MOUSE;tr|E9Q5J9|E9Q5J9_MOUSE;tr|D3YVR0|D3YVR0_MOUSE;tr|E9Q454|E9Q454_MOUSE;tr|Q8BP43|Q8BP43_MOUSE;tr|E9Q450|E9Q450_MOUSE;tr|E9Q448|E9Q448_MOUSE;tr|B7ZNL3|B7ZNL3_MOUSE;sp|P58771-2|TPM1_MOUSE;tr|Q8BSH3|Q8BSH3_MOUSE;tr|A2AIM4|A2AIM4_MOUSE;tr|A2AIM5|A2AIM5_MOUSE;sp|P58771|…	tr|E9Q7Q3|E9Q7Q3_MOUSE Tropomyosin alpha-3 chain OS=Mus musculus GN=Tpm3 PE=2 SV=1;tr|D3Z6I8|D3Z6I8_MOUSE Tropomyosin alpha-3 chain OS=Mus musculus GN=Tpm3 PE=2 SV=1;sp|P21107-2|TPM3_MOUSE Isoform 2 of Tropomyosin alpha-3 chain OS=Mus musculus GN=Tpm3;tr|D	Tissue Leakage																																								2634100
tr|E9Q8L0|E9Q8L0_MOUSE;tr|B2RSG7|B2RSG7_MOUSE	tr|E9Q8L0|E9Q8L0_MOUSE Protein Psg18 OS=Mus musculus GN=Psg18 PE=2 SV=1;tr|B2RSG7|B2RSG7_MOUSE Pregnancy specific glycoprotein 18 OS=Mus musculus GN=Psg18 PE=2 SV=1	Tissue Leakage
tr|E9Q9J0|E9Q9J0_MOUSE;tr|J3QK04|J3QK04_MOUSE;sp|P62984|RL40_MOUSE;sp|P62983|RS27A_MOUSE;tr|E9Q4P0|E9Q4P0_MOUSE;tr|E9Q5F6|E9Q5F6_MOUSE;tr|E9QNP0|E9QNP0_MOUSE;tr|Q5SX22|Q5SX22_MOUSE;sp|P0CG49|UBB_MOUSE;sp|P0CG50|UBC_MOUSE	tr|E9Q9J0|E9Q9J0_MOUSE Ubiquitin-60S ribosomal protein L40 (Fragment) OS=Mus musculus GN=Uba52 PE=2 SV=1;tr|J3QK04|J3QK04_MOUSE MCG67952 OS=Mus musculus GN=Gm7808 PE=4 SV=1;sp|P62984|RL40_MOUSE Ubiquitin-60S ribosomal protein L40 OS=Mus musculus GN=Uba52 P	Tissue Leakage
tr|E9QNT8|E9QNT8_MOUSE;sp|Q02357|ANK1_MOUSE;tr|G8JL84|G8JL84_MOUSE;sp|Q02357-3|ANK1_MOUSE;tr|D3YTV8|D3YTV8_MOUSE;tr|D3Z5M4|D3Z5M4_MOUSE;tr|Q0VGY9|Q0VGY9_MOUSE;sp|Q02357-4|ANK1_MOUSE;sp|Q02357-6|ANK1_MOUSE;sp|Q02357-5|ANK1_MOUSE;tr|G5E8J2|G5E8J2_MOUSE;sp|Q02357-2|ANK1_MOUSE;tr|B7ZW98|B7ZW98_MOUSE;tr|F7D1P5|F7D1P5_MOUSE;tr|G3UY11|G3UY11_MOUSE;tr|D6RJ51|D6RJ51_MOUSE	tr|E9QNT8|E9QNT8_MOUSE Ankyrin-1 OS=Mus musculus GN=Ank1 PE=2 SV=1;sp|Q02357|ANK1_MOUSE Ankyrin-1 OS=Mus musculus GN=Ank1 PE=1 SV=2;tr|G8JL84|G8JL84_MOUSE Ankyrin-1 OS=Mus musculus GN=Ank1 PE=2 SV=1;sp|Q02357-3|ANK1_MOUSE Isoform Er3 of Ankyrin-1 OS=Mus mu	Tissue Leakage																																						5463800		8413200
tr|E9QPA6|E9QPA6_MOUSE;sp|P80317|TCPZ_MOUSE;sp|Q61390|TCPW_MOUSE	tr|E9QPA6|E9QPA6_MOUSE T-complex protein 1 subunit zeta OS=Mus musculus GN=Cct6a PE=3 SV=1;sp|P80317|TCPZ_MOUSE T-complex protein 1 subunit zeta OS=Mus musculus GN=Cct6a PE=1 SV=3	Tissue Leakage																																				659380		957080		1027300
tr|F6Q1R4|F6Q1R4_MOUSE;sp|Q8VE73-3|CUL7_MOUSE;sp|Q8VE73|CUL7_MOUSE	tr|F6Q1R4|F6Q1R4_MOUSE Cullin-7 (Fragment) OS=Mus musculus GN=Cul7 PE=2 SV=1;sp|Q8VE73-3|CUL7_MOUSE Isoform 2 of Cullin-7 OS=Mus musculus GN=Cul7;sp|Q8VE73|CUL7_MOUSE Cullin-7 OS=Mus musculus GN=Cul7 PE=1 SV=2	Tissue Leakage																	12554000
tr|F6QX82|F6QX82_MOUSE;sp|Q5HZJ0|RNC_MOUSE	tr|F6QX82|F6QX82_MOUSE Ribonuclease 3 (Fragment) OS=Mus musculus GN=Drosha PE=3 SV=1;sp|Q5HZJ0|RNC_MOUSE Ribonuclease 3 OS=Mus musculus GN=Drosha PE=1 SV=1	Tissue Leakage																																										565090
tr|F6TIX5|F6TIX5_MOUSE;tr|Q05A75|Q05A75_MOUSE	tr|F6TIX5|F6TIX5_MOUSE H-2 class I histocompatibility antigen, TLA(B) alpha chain OS=Mus musculus GN=H2-T3 PE=2 SV=2;tr|Q05A75|Q05A75_MOUSE H-2 class I histocompatibility antigen, TLA(B) alpha chain OS=Mus musculus GN=H2-T3 PE=2 SV=1	Tissue Leakage
tr|F6U7V1|F6U7V1_MOUSE;sp|E9Q401|RYR2_MOUSE	tr|F6U7V1|F6U7V1_MOUSE Ryanodine receptor 2 OS=Mus musculus GN=Ryr2 PE=4 SV=1;sp|E9Q401|RYR2_MOUSE Ryanodine receptor 2 OS=Mus musculus GN=Ryr2 PE=1 SV=1	Tissue Leakage																																								293030
tr|F6UXY4|F6UXY4_MOUSE;sp|Q5SWY8|SC5AA_MOUSE;sp|Q923I7|SC5A2_MOUSE	tr|F6UXY4|F6UXY4_MOUSE Sodium/glucose cotransporter 5 (Fragment) OS=Mus musculus GN=Slc5a10 PE=2 SV=1;sp|Q5SWY8|SC5AA_MOUSE Sodium/glucose cotransporter 5 OS=Mus musculus GN=Slc5a10 PE=2 SV=1;sp|Q923I7|SC5A2_MOUSE Sodium/glucose cotransporter 2 OS=Mus musc	Tissue Leakage
tr|F6VQX8|F6VQX8_MOUSE;tr|B8JJN0|B8JJN0_MOUSE;sp|P04186|CFAB_MOUSE;tr|B8JJM5|B8JJM5_MOUSE;tr|F6XQ00|F6XQ00_MOUSE;tr|B8JJM6|B8JJM6_MOUSE;tr|B8JJM3|B8JJM3_MOUSE;tr|F6W2T4|F6W2T4_MOUSE;tr|H3BK95|H3BK95_MOUSE;tr|F6ZCY7|F6ZCY7_MOUSE;tr|B8JJM9|B8JJM9_MOUSE;tr|B8JJN2|B8JJN2_MOUSE;sp|P21180-2|CO2_MOUSE;sp|P21180|CO2_MOUSE	tr|F6VQX8|F6VQX8_MOUSE Protein Gm20547 (Fragment) OS=Mus musculus GN=Gm20547 PE=3 SV=1;tr|B8JJN0|B8JJN0_MOUSE Protein Gm20547 OS=Mus musculus GN=Gm20547 PE=2 SV=1;sp|P04186|CFAB_MOUSE Complement factor B OS=Mus musculus GN=Cfb PE=1 SV=2;tr|B8JJM5|B8JJM5_MO	Tissue Leakage																																				14888000		8531700		6806800		4711100
tr|F7AI67|F7AI67_MOUSE;tr|F7CGP0|F7CGP0_MOUSE;sp|A3KGS3-2|RGPA2_MOUSE;sp|A3KGS3|RGPA2_MOUSE	tr|F7AI67|F7AI67_MOUSE Ral GTPase-activating protein subunit alpha-2 (Fragment) OS=Mus musculus GN=Ralgapa2 PE=4 SV=1;tr|F7CGP0|F7CGP0_MOUSE Ral GTPase-activating protein subunit alpha-2 (Fragment) OS=Mus musculus GN=Ralgapa2 PE=4 SV=1;sp|A3KGS3-2|RGPA2_MO	Tissue Leakage
tr|F7B276|F7B276_MOUSE;tr|Q3V1J8|Q3V1J8_MOUSE;sp|Q8K0D2-2|HABP2_MOUSE;tr|E9Q092|E9Q092_MOUSE;tr|E9QM92|E9QM92_MOUSE;sp|Q8K0D2|HABP2_MOUSE	tr|F7B276|F7B276_MOUSE Hyaluronan-binding protein 2 (Fragment) OS=Mus musculus GN=Habp2 PE=2 SV=1;tr|Q3V1J8|Q3V1J8_MOUSE Hyaluronan-binding protein 2 OS=Mus musculus GN=Habp2 PE=2 SV=1;sp|Q8K0D2-2|HABP2_MOUSE Isoform 2 of Hyaluronan-binding protein 2 OS=Mu	Tissue Leakage																									225610
tr|F7BUB8|F7BUB8_MOUSE;tr|F6S4K9|F6S4K9_MOUSE;tr|A2A839|A2A839_MOUSE;tr|A2A838|A2A838_MOUSE;tr|A2A842|A2A842_MOUSE;sp|P48193-2|41_MOUSE;sp|P48193|41_MOUSE;tr|A2A841|A2A841_MOUSE	tr|F7BUB8|F7BUB8_MOUSE Protein Epb4.1 (Fragment) OS=Mus musculus GN=Epb4.1 PE=4 SV=1;tr|F6S4K9|F6S4K9_MOUSE Protein Epb4.1 (Fragment) OS=Mus musculus GN=Epb4.1 PE=4 SV=1;tr|A2A839|A2A839_MOUSE Protein Epb4.1 OS=Mus musculus GN=Epb4.1 PE=2 SV=1;tr|A2A838|A2	Tissue Leakage							427080
tr|F7CVJ5|F7CVJ5_MOUSE;tr|E9PYB0|E9PYB0_MOUSE;tr|F7DBB3|F7DBB3_MOUSE	tr|F7CVJ5|F7CVJ5_MOUSE Protein Ahnak2 (Fragment) OS=Mus musculus GN=Ahnak2 PE=4 SV=1;tr|E9PYB0|E9PYB0_MOUSE Protein Ahnak2 (Fragment) OS=Mus musculus GN=Ahnak2 PE=2 SV=1;tr|F7DBB3|F7DBB3_MOUSE Protein Ahnak2 (Fragment) OS=Mus musculus GN=Ahnak2 PE=2 SV=1	Tissue Leakage									1504500
tr|F7D1I5|F7D1I5_MOUSE;tr|G3UXY6|G3UXY6_MOUSE;sp|Q78HU7|GLPC_MOUSE	tr|F7D1I5|F7D1I5_MOUSE Glycophorin-C OS=Mus musculus GN=Gypc PE=2 SV=2;tr|G3UXY6|G3UXY6_MOUSE Glycophorin-C OS=Mus musculus GN=Gypc PE=2 SV=1;sp|Q78HU7|GLPC_MOUSE Glycophorin-C OS=Mus musculus GN=Gypc PE=2 SV=2	Tissue Leakage									118820																					375820										148860
tr|F7D1P5|F7D1P5_MOUSE;sp|Q02357-5|ANK1_MOUSE;tr|G5E8J2|G5E8J2_MOUSE;sp|Q02357-2|ANK1_MOUSE;tr|B7ZW98|B7ZW98_MOUSE;tr|E9QNT8|E9QNT8_MOUSE;sp|Q02357|ANK1_MOUSE;tr|G8JL84|G8JL84_MOUSE;sp|Q02357-3|ANK1_MOUSE;tr|D3YTV8|D3YTV8_MOUSE;tr|D3Z5M4|D3Z5M4_MOUSE;tr|Q0VGY9|Q0VGY9_MOUSE;sp|Q02357-4|ANK1_MOUSE;sp|Q02357-6|ANK1_MOUSE;tr|G3UY11|G3UY11_MOUSE;tr|D6RJ51|D6RJ51_MOUSE	tr|F7D1P5|F7D1P5_MOUSE Ankyrin-1 (Fragment) OS=Mus musculus GN=Ank1 PE=2 SV=1;sp|Q02357-5|ANK1_MOUSE Isoform 5 of Ankyrin-1 OS=Mus musculus GN=Ank1;tr|G5E8J2|G5E8J2_MOUSE Ankyrin 1, erythroid OS=Mus musculus GN=Ank1 PE=4 SV=1;sp|Q02357-2|ANK1_MOUSE Isoform	Tissue Leakage							1999300																																					448650
tr|F8WI14|F8WI14_MOUSE;sp|Q61508|ECM1_MOUSE;tr|D3YV22|D3YV22_MOUSE;tr|D3Z0U9|D3Z0U9_MOUSE;tr|D3Z038|D3Z038_MOUSE;tr|D3YV64|D3YV64_MOUSE;sp|Q61508-2|ECM1_MOUSE;tr|D3Z772|D3Z772_MOUSE	tr|F8WI14|F8WI14_MOUSE Extracellular matrix protein 1 OS=Mus musculus GN=Ecm1 PE=2 SV=1;sp|Q61508|ECM1_MOUSE Extracellular matrix protein 1 OS=Mus musculus GN=Ecm1 PE=1 SV=2;tr|D3YV22|D3YV22_MOUSE Extracellular matrix protein 1 (Fragment) OS=Mus musculus G	Tissue Leakage					342650						629640
tr|F8WIG4|F8WIG4_MOUSE	tr|F8WIG4|F8WIG4_MOUSE Protein Zfp259 OS=Mus musculus GN=Zfp259 PE=2 SV=1	Tissue Leakage																																										1326300
tr|F8WIG5|F8WIG5_MOUSE	tr|F8WIG5|F8WIG5_MOUSE Protein Diap3 OS=Mus musculus GN=Diap3 PE=4 SV=2	Tissue Leakage																																										2106500
tr|F8WIX8|F8WIX8_MOUSE;sp|Q64523|H2A2C_MOUSE;sp|Q6GSS7|H2A2A_MOUSE;sp|Q8CGP6|H2A1H_MOUSE;tr|Q8CGP4|Q8CGP4_MOUSE;sp|Q8R1M2|H2AJ_MOUSE;sp|Q8CGP7|H2A1K_MOUSE;sp|Q8CGP5|H2A1F_MOUSE;sp|Q8BFU2|H2A3_MOUSE;sp|P22752|H2A1_MOUSE;tr|G3UWL7|G3UWL7_MOUSE;tr|Q3UA95|Q3UA95_MOUSE;sp|Q3THW5|H2AV_MOUSE;sp|P0C0S6|H2AZ_MOUSE;sp|Q64522|H2A2B_MOUSE;sp|P27661|H2AX_MOUSE	tr|F8WIX8|F8WIX8_MOUSE Histone H2A OS=Mus musculus GN=Hist1h2al PE=2 SV=1;sp|Q64523|H2A2C_MOUSE Histone H2A type 2-C OS=Mus musculus GN=Hist2h2ac PE=1 SV=3;sp|Q6GSS7|H2A2A_MOUSE Histone H2A type 2-A OS=Mus musculus GN=Hist2h2aa1 PE=1 SV=3;sp|Q8CGP6|H2A1H_M	Tissue Leakage							2017500		1989500
tr|G3UVV6|G3UVV6_MOUSE;sp|B2RPV6|MMRN1_MOUSE	tr|G3UVV6|G3UVV6_MOUSE MCG123217 OS=Mus musculus GN=Mmrn1 PE=4 SV=1;sp|B2RPV6|MMRN1_MOUSE Multimerin-1 OS=Mus musculus GN=Mmrn1 PE=2 SV=2	Tissue Leakage											915400												1388200		4774500					4903900
tr|G3UZK4|G3UZK4_MOUSE;sp|P35980|RL18_MOUSE	tr|G3UZK4|G3UZK4_MOUSE 60S ribosomal protein L18 OS=Mus musculus GN=Rpl18 PE=4 SV=1;sp|P35980|RL18_MOUSE 60S ribosomal protein L18 OS=Mus musculus GN=Rpl18 PE=2 SV=3	Tissue Leakage							858200																1056300							1756600												886610
tr|G3X9D5|G3X9D5_MOUSE;sp|Q8CGP2|H2B1P_MOUSE;sp|Q8CGP1|H2B1K_MOUSE;sp|Q6ZWY9|H2B1C_MOUSE;sp|Q64525|H2B2B_MOUSE;sp|Q64478|H2B1H_MOUSE;sp|Q64475|H2B1B_MOUSE;sp|P10854|H2B1M_MOUSE;sp|P10853|H2B1F_MOUSE;tr|Q8CBB6|Q8CBB6_MOUSE;sp|Q8CGP2-2|H2B1P_MOUSE;sp|Q9D2U9|H2B3A_MOUSE;sp|Q8CGP0|H2B3B_MOUSE;sp|Q64524|H2B2E_MOUSE;sp|P70696|H2B1A_MOUSE	tr|G3X9D5|G3X9D5_MOUSE Histone H2B type 2-B OS=Mus musculus GN=Hist2h2bb PE=2 SV=1;sp|Q8CGP2|H2B1P_MOUSE Histone H2B type 1-P OS=Mus musculus GN=Hist1h2bp PE=1 SV=3;sp|Q8CGP1|H2B1K_MOUSE Histone H2B type 1-K OS=Mus musculus GN=Hist1h2bk PE=1 SV=3;sp|Q6ZWY9	Tissue Leakage							2988400
tr|G5E850|G5E850_MOUSE;sp|P56395|CYB5_MOUSE;tr|E0CY88|E0CY88_MOUSE	tr|G5E850|G5E850_MOUSE Cytochrome b-5, isoform CRA_a OS=Mus musculus GN=Cyb5 PE=3 SV=1;sp|P56395|CYB5_MOUSE Cytochrome b5 OS=Mus musculus GN=Cyb5a PE=1 SV=2	Tissue Leakage					1009300		4837800		1781400		532030												1616300							1521900										1697200
tr|H3BL49|H3BL49_MOUSE;sp|P42932|TCPQ_MOUSE;tr|H3BLL1|H3BLL1_MOUSE;tr|H3BKG2|H3BKG2_MOUSE;tr|H3BJB6|H3BJB6_MOUSE	tr|H3BL49|H3BL49_MOUSE T-complex protein 1 subunit theta OS=Mus musculus GN=Cct8 PE=2 SV=1;sp|P42932|TCPQ_MOUSE T-complex protein 1 subunit theta OS=Mus musculus GN=Cct8 PE=1 SV=3;tr|H3BLL1|H3BLL1_MOUSE T-complex protein 1 subunit theta (Fragment) OS=Mus m	Tissue Leakage									521150																													619590
tr|I7HLV2|I7HLV2_MOUSE;sp|Q6ZWV3|RL10_MOUSE;sp|P86048|RL10L_MOUSE	tr|I7HLV2|I7HLV2_MOUSE 60S ribosomal protein L10 (Fragment) OS=Mus musculus GN=Rpl10 PE=4 SV=1;sp|Q6ZWV3|RL10_MOUSE 60S ribosomal protein L10 OS=Mus musculus GN=Rpl10 PE=2 SV=3;sp|P86048|RL10L_MOUSE 60S ribosomal protein L10-like OS=Mus musculus GN=Rpl10l	Tissue Leakage									224620																290240
tr|J3KMS9|J3KMS9_MOUSE;sp|Q60847-4|COCA1_MOUSE;sp|Q60847-3|COCA1_MOUSE;tr|E9PX70|E9PX70_MOUSE;sp|Q60847-2|COCA1_MOUSE;sp|Q60847-5|COCA1_MOUSE;sp|Q60847|COCA1_MOUSE	tr|J3KMS9|J3KMS9_MOUSE Collagen alpha-1(XII) chain OS=Mus musculus GN=Col12a1 PE=4 SV=1;sp|Q60847-4|COCA1_MOUSE Isoform 4 of Collagen alpha-1(XII) chain OS=Mus musculus GN=Col12a1;sp|Q60847-3|COCA1_MOUSE Isoform 3 of Collagen alpha-1(XII) chain OS=Mus musc	Tissue Leakage																														1311300
tr|J3QM50|J3QM50_MOUSE;tr|E9Q019|E9Q019_MOUSE	tr|J3QM50|J3QM50_MOUSE Filaggrin OS=Mus musculus GN=Flg PE=4 SV=1;tr|E9Q019|E9Q019_MOUSE Filaggrin (Fragment) OS=Mus musculus GN=Flg PE=4 SV=1	Tissue Leakage
tr|J3QNR5|J3QNR5_MOUSE;sp|P99024|TBB5_MOUSE;sp|P68372|TBB4B_MOUSE;sp|Q9D6F9|TBB4A_MOUSE;sp|Q9CWF2|TBB2B_MOUSE;sp|Q7TMM9|TBB2A_MOUSE;sp|Q922F4|TBB6_MOUSE;sp|Q9ERD7|TBB3_MOUSE;tr|G3UZR1|G3UZR1_MOUSE	tr|J3QNR5|J3QNR5_MOUSE Uncharacterized protein OS=Mus musculus GN=Tubb4b-ps1 PE=3 SV=1;sp|P99024|TBB5_MOUSE Tubulin beta-5 chain OS=Mus musculus GN=Tubb5 PE=1 SV=1;sp|P68372|TBB4B_MOUSE Tubulin beta-4B chain OS=Mus musculus GN=Tubb4b PE=1 SV=1;sp|Q9D6F9|TB	Tissue Leakage																														362880										815200
tr|L7N202|L7N202_MOUSE;tr|D3YXT4|D3YXT4_MOUSE;tr|D3YVE6|D3YVE6_MOUSE;sp|P12970|RL7A_MOUSE;tr|F6YI27|F6YI27_MOUSE;tr|D3YU93|D3YU93_MOUSE;tr|F6TIC7|F6TIC7_MOUSE;tr|F6U2H0|F6U2H0_MOUSE;tr|F6ZVW4|F6ZVW4_MOUSE	tr|L7N202|L7N202_MOUSE Uncharacterized protein OS=Mus musculus PE=4 SV=1;tr|D3YXT4|D3YXT4_MOUSE Uncharacterized protein OS=Mus musculus GN=Gm5619 PE=4 SV=1;tr|D3YVE6|D3YVE6_MOUSE MCG18601 OS=Mus musculus GN=Rpl7a-ps10 PE=4 SV=1;sp|P12970|RL7A_MOUSE 60S rib	Tissue Leakage																			448790
tr|M0QWZ0|M0QWZ0_MOUSE;sp|P16858|G3P_MOUSE;tr|D3YU05|D3YU05_MOUSE;tr|F8WJL5|F8WJL5_MOUSE;tr|D3YYI5|D3YYI5_MOUSE;tr|D3Z0Z9|D3Z0Z9_MOUSE;tr|F6QXU4|F6QXU4_MOUSE	tr|M0QWZ0|M0QWZ0_MOUSE Uncharacterized protein OS=Mus musculus PE=4 SV=1;sp|P16858|G3P_MOUSE Glyceraldehyde-3-phosphate dehydrogenase OS=Mus musculus GN=Gapdh PE=1 SV=2;tr|D3YU05|D3YU05_MOUSE Glyceraldehyde-3-phosphate dehydrogenase OS=Mus musculus GN=Gm63	Tissue Leakage							1586100		2730200		2206100										2835300		3116700		1276500					9044400						2040800		3758400		4077600		1998800		1060800
REV__tr|Q2LKV8|Q2LKV8_MOUSE;REV__tr|A1Z198|A1Z198_MOUSE	tr|Q2LKV8|Q2LKV8_MOUSE NACHT-, LRR-, and PYD-containing protein 1 paralog b OS=Mus musculus GN=Nlrp1b PE=2 SV=1;tr|A1Z198|A1Z198_MOUSE NACHT-, LRR-, and PYD-containing protein 1 paralog b splice variant 3 OS=Mus musculus GN=Nlrp1b PE=2 SV=1	Tissue Leakage																																								543940
tr|Q3U0I3|Q3U0I3_MOUSE;sp|P80318|TCPG_MOUSE;tr|E9Q133|E9Q133_MOUSE;tr|F6Q609|F6Q609_MOUSE	tr|Q3U0I3|Q3U0I3_MOUSE T-complex protein 1 subunit gamma OS=Mus musculus GN=Cct3 PE=2 SV=1;sp|P80318|TCPG_MOUSE T-complex protein 1 subunit gamma OS=Mus musculus GN=Cct3 PE=1 SV=1;tr|E9Q133|E9Q133_MOUSE T-complex protein 1 subunit gamma OS=Mus musculus GN=	Tissue Leakage																														3253300
tr|Q3UGX2|Q3UGX2_MOUSE;tr|E9Q397|E9Q397_MOUSE;sp|P15508|SPTB1_MOUSE	tr|Q3UGX2|Q3UGX2_MOUSE Spectrin beta 1 OS=Mus musculus GN=Sptb PE=2 SV=1;tr|E9Q397|E9Q397_MOUSE Spectrin beta chain, erythrocytic OS=Mus musculus GN=Sptb PE=2 SV=1;sp|P15508|SPTB1_MOUSE Spectrin beta chain, erythrocytic OS=Mus musculus GN=Sptb PE=1 SV=4	Tissue Leakage																														13256000						1031800		8031100		26821000		914610
tr|Q3UT49|Q3UT49_MOUSE;sp|Q64458|CP2CT_MOUSE	tr|Q3UT49|Q3UT49_MOUSE Cytochrome P450 2C29 OS=Mus musculus GN=Cyp2c29 PE=2 SV=1;sp|Q64458|CP2CT_MOUSE Cytochrome P450 2C29 OS=Mus musculus GN=Cyp2c29 PE=1 SV=2	Tissue Leakage							255030
tr|Q3UV95|Q3UV95_MOUSE;sp|P49222|EPB42_MOUSE	tr|Q3UV95|Q3UV95_MOUSE Protein Epb4.2 OS=Mus musculus GN=Epb4.2 PE=2 SV=1;sp|P49222|EPB42_MOUSE Erythrocyte membrane protein band 4.2 OS=Mus musculus GN=Epb42 PE=2 SV=3	Tissue Leakage																																								167540
tr|Q3V3N7|Q3V3N7_MOUSE	tr|Q3V3N7|Q3V3N7_MOUSE Protein Bbs1 OS=Mus musculus GN=Bbs1 PE=2 SV=1	Tissue Leakage																							3076100													3941900
tr|Q58EV3|Q58EV3_MOUSE;sp|P04938|MUP8_MOUSE;tr|A2BIM8|A2BIM8_MOUSE;sp|P02762|MUP6_MOUSE;sp|P11588|MUP1_MOUSE;tr|A2AKN9|A2AKN9_MOUSE;tr|A2CEL1|A2CEL1_MOUSE;tr|A9R9W0|A9R9W0_MOUSE;tr|E9QA79|E9QA79_MOUSE;tr|A9C497|A9C497_MOUSE;tr|A2CEK7|A2CEK7_MOUSE;tr|A2AKN8|A2AKN8_MOUSE;tr|A2CEL0|A2CEL0_MOUSE;sp|B5X0G2|MUP17_MOUSE;tr|A9C496|A9C496_MOUSE;tr|L7MUC7|L7MUC7_MOUSE;tr|B8JI96|B8JI96_MOUSE;tr|A2CEK6|A2CEK…	tr|Q58EV3|Q58EV3_MOUSE Major urinary protein 1 OS=Mus musculus GN=Mup7 PE=2 SV=1;sp|P04938|MUP8_MOUSE Major urinary proteins 11 and 8 (Fragment) OS=Mus musculus GN=Mup8 PE=1 SV=1;tr|A2BIM8|A2BIM8_MOUSE Major urinary protein 16 OS=Mus musculus GN=Mup9 PE=2	Tissue Leakage
tr|Q5SX49|Q5SX49_MOUSE;sp|P62962|PROF1_MOUSE;CON__P02584	tr|Q5SX49|Q5SX49_MOUSE Profilin-1 OS=Mus musculus GN=Pfn1 PE=2 SV=1;sp|P62962|PROF1_MOUSE Profilin-1 OS=Mus musculus GN=Pfn1 PE=1 SV=2;	Tissue Leakage																																								1545400
tr|Q5SXR6|Q5SXR6_MOUSE;sp|Q68FD5|CLH1_MOUSE;tr|F6Z1R4|F6Z1R4_MOUSE	tr|Q5SXR6|Q5SXR6_MOUSE Clathrin heavy chain 1 OS=Mus musculus GN=Cltc PE=2 SV=1;sp|Q68FD5|CLH1_MOUSE Clathrin heavy chain 1 OS=Mus musculus GN=Cltc PE=1 SV=3	Tissue Leakage					577340		1598300		699640														833080		862470					6142800						1779800				1713800
tr|Q6ZWQ9|Q6ZWQ9_MOUSE;sp|Q3THE2|ML12B_MOUSE	tr|Q6ZWQ9|Q6ZWQ9_MOUSE MCG5400 OS=Mus musculus GN=Myl12a PE=2 SV=1;sp|Q3THE2|ML12B_MOUSE Myosin regulatory light chain 12B OS=Mus musculus GN=Myl12b PE=1 SV=2	Tissue Leakage																							298400																	5869700
tr|Q6ZWZ7|Q6ZWZ7_MOUSE;sp|Q9CPR4|RL17_MOUSE	tr|Q6ZWZ7|Q6ZWZ7_MOUSE 60S ribosomal protein L17 OS=Mus musculus GN=Rpl17 PE=2 SV=1;sp|Q9CPR4|RL17_MOUSE 60S ribosomal protein L17 OS=Mus musculus GN=Rpl17 PE=2 SV=3	Tissue Leakage									253320																					155200
tr|Q8BWN9|Q8BWN9_MOUSE;tr|A2AS37|A2AS37_MOUSE	tr|Q8BWN9|Q8BWN9_MOUSE Expressed sequence AI182371 OS=Mus musculus GN=AI182371 PE=2 SV=1;tr|A2AS37|A2AS37_MOUSE Protein AI182371 OS=Mus musculus GN=AI182371 PE=2 SV=2	Tissue Leakage																									251560
tr|Q8C0A6|Q8C0A6_MOUSE;sp|A2AG50-3|MA7D2_MOUSE;tr|A2AG51|A2AG51_MOUSE;sp|A2AG50-2|MA7D2_MOUSE;sp|A2AG50|MA7D2_MOUSE	tr|Q8C0A6|Q8C0A6_MOUSE MAP7 domain-containing protein 2 (Fragment) OS=Mus musculus GN=Map7d2 PE=2 SV=1;sp|A2AG50-3|MA7D2_MOUSE Isoform 3 of MAP7 domain-containing protein 2 OS=Mus musculus GN=Map7d2;tr|A2AG51|A2AG51_MOUSE MAP7 domain-containing protein 2 (	Tissue Leakage																																										2463900
tr|Q8CGP4|Q8CGP4_MOUSE;sp|Q8BFU2|H2A3_MOUSE;sp|Q8CGP6|H2A1H_MOUSE;sp|Q8CGP7|H2A1K_MOUSE;sp|P22752|H2A1_MOUSE;sp|Q8CGP5|H2A1F_MOUSE;sp|Q8R1M2|H2AJ_MOUSE;sp|Q6GSS7|H2A2A_MOUSE;tr|F8WIX8|F8WIX8_MOUSE;sp|Q64523|H2A2C_MOUSE;sp|P27661|H2AX_MOUSE;sp|P0C0S6|H2AZ_MOUSE;sp|Q3THW5|H2AV_MOUSE;tr|Q8R029|Q8R029_MOUSE;sp|Q64522|H2A2B_MOUSE;tr|Q3UA95|Q3UA95_MOUSE;tr|G3UWL7|G3UWL7_MOUSE	tr|Q8CGP4|Q8CGP4_MOUSE Histone H2A OS=Mus musculus GN=Hist1h2aa PE=2 SV=1;sp|Q8BFU2|H2A3_MOUSE Histone H2A type 3 OS=Mus musculus GN=Hist3h2a PE=1 SV=3;sp|Q8CGP6|H2A1H_MOUSE Histone H2A type 1-H OS=Mus musculus GN=Hist1h2ah PE=1 SV=3;sp|Q8CGP7|H2A1K_MOUSE	Tissue Leakage																					2468700
tr|Q8K1K2|Q8K1K2_MOUSE;sp|P62196|PRS8_MOUSE	tr|Q8K1K2|Q8K1K2_MOUSE 26S protease regulatory subunit 8 OS=Mus musculus GN=Psmc5 PE=2 SV=1;sp|P62196|PRS8_MOUSE 26S protease regulatory subunit 8 OS=Mus musculus GN=Psmc5 PE=1 SV=1	Tissue Leakage									209200														198880							1610100
tr|Q8VCU2|Q8VCU2_MOUSE;sp|O70362|PHLD_MOUSE	tr|Q8VCU2|Q8VCU2_MOUSE Glycosylphosphatidylinositol specific phospholipase D1 OS=Mus musculus GN=Gpld1 PE=2 SV=1;sp|O70362|PHLD_MOUSE Phosphatidylinositol-glycan-specific phospholipase D OS=Mus musculus GN=Gpld1 PE=1 SV=1	Tissue Leakage																					5686400		2503500		4260200											5180200		4165000		4373200		2134400
tr|Q8VF22|Q8VF22_MOUSE	tr|Q8VF22|Q8VF22_MOUSE Olfactory receptor 368 OS=Mus musculus GN=Olfr368 PE=2 SV=1	Tissue Leakage
tr|Q91VB8|Q91VB8_MOUSE	tr|Q91VB8|Q91VB8_MOUSE Alpha globin 1 OS=Mus musculus GN=Hba-a1 PE=2 SV=1	Tissue Leakage																																								109080
tr|Q9CPN9|Q9CPN9_MOUSE	tr|Q9CPN9|Q9CPN9_MOUSE Protein 2210010C04Rik OS=Mus musculus GN=2210010C04Rik PE=2 SV=1	Tissue Leakage																							67721
tr|Q9CPX4|Q9CPX4_MOUSE;sp|P29391|FRIL1_MOUSE;sp|P49945|FRIL2_MOUSE;tr|H3BKD3|H3BKD3_MOUSE	tr|Q9CPX4|Q9CPX4_MOUSE Ferritin OS=Mus musculus GN=Ftl1 PE=2 SV=1;sp|P29391|FRIL1_MOUSE Ferritin light chain 1 OS=Mus musculus GN=Ftl1 PE=1 SV=2;sp|P49945|FRIL2_MOUSE Ferritin light chain 2 OS=Mus musculus GN=Ftl2 PE=2 SV=2	Tissue Leakage																					805710				2735100													674400
tr|Q9R0T7|Q9R0T7_MOUSE;tr|Q9QUK9|Q9QUK9_MOUSE	tr|Q9R0T7|Q9R0T7_MOUSE MCG15085 OS=Mus musculus GN=Try4 PE=2 SV=1;tr|Q9QUK9|Q9QUK9_MOUSE MCG15083 OS=Mus musculus GN=Try5 PE=2 SV=1	Tissue Leakage
tr|Q9R0U9|Q9R0U9_MOUSE	tr|Q9R0U9|Q9R0U9_MOUSE Protein Tex21 OS=Mus musculus GN=Tex21 PE=2 SV=1	Tissue Leakage
tr|Q9Z1A1|Q9Z1A1_MOUSE;tr|F6QJV5|F6QJV5_MOUSE;tr|B8JJG3|B8JJG3_MOUSE	tr|Q9Z1A1|Q9Z1A1_MOUSE Protein Tfg OS=Mus musculus GN=Tfg PE=2 SV=1;tr|F6QJV5|F6QJV5_MOUSE Protein Tfg (Fragment) OS=Mus musculus GN=Tfg PE=4 SV=1;tr|B8JJG3|B8JJG3_MOUSE Protein Tfg (Fragment) OS=Mus musculus GN=Tfg PE=2 SV=1	Tissue Leakage											1599000														1046000					718380						1830200		1408000
[truncated: 11 more columns]

## Sheet: SMPN Protein Data
															SMPN-1 8 Hour													SMPN-3 8 Hours												SMPN-9 8 Hours
															M			M			F		Functional Groups	MW	F			M			M			F			F			M			M			F			F
Protein IDs	Accession ID	Protein Description	Number of proteins	Number of Peptides	Razor + unique peptides	Unique peptides	Sequence coverage [%]		Mol. weight [kDa]	Sequence length	Score	Functional Group	MW		LFQ intensity 1			LFQ intensity 2			LFQ intensity 4				LFQ intensity 5			LFQ intensity 10			LFQ intensity 6			LFQ intensity 7			LFQ intensity 9			LFQ intensity 11			LFQ intensity 12			LFQ intensity 13			LFQ intensity 15
REV__tr|E9Q8N1|E9Q8N1_MOUSE;REV__tr|E9Q8K5|E9Q8K5_MOUSE;REV__sp|A2ASS6|TITIN_MOUSE;REV__sp|A2ASS6-2|TITIN_MOUSE;REV__tr|F6RSJ3|F6RSJ3_MOUSE;REV__tr|A2AT70|A2AT70_MOUSE;REV__tr|F7CR78|F7CR78_MOUSE	E9Q8N1_MOUSE;REV__tr|E9Q8K5|E9Q8K5_MOUSE;REV__sp|A2ASS6|TITIN_MOUSE;REV__sp|A2ASS6-2|TITIN_MOUSE;REV__tr|F6RSJ3|F6RSJ3_MOUSE;REV__tr|A2AT70|A2AT70_MOUSE;REV	tr|E9Q8N1|E9Q8N1_MOUSE Titin OS=Mus musculus GN=Ttn PE=2 SV=1;tr|E9Q8K5|E9Q8K5_MOUSE Titin OS=Mus musculus GN=Ttn PE=2 SV=1;sp|A2ASS6|TITIN_MOUSE Titin OS=Mus musculus GN=Ttn PE=1 SV=1;sp|A2ASS6-2|TITIN_MOUSE Isoform 2 of Titin OS=Mus musculus GN=Ttn	7	4	4	4	0	Titin	3716	33467	18.033	Tissue Leakage			0	0		0	0	95.5555	0	0	90.0715	8.88938	706260	0.0164018	92.8658	0	0	95.9174	0	0	87.8577	0	0	92.5288	0	0	95.1433	0	0	91.8637	0	0	99.2891	0	0	93.762	0
tr|E9Q616|E9Q616_MOUSE	E9Q616	tr|E9Q616|E9Q616_MOUSE Protein Ahnak OS=Mus musculus GN=Ahnak PE=2 SV=1	1	4	4	4	9.7	Protein Ahnak	604.25	5656	26.622	Tissue Leakage			0	0		0	0		0	0			0	0		0	0		140020	0.0042681		0	0		0	0		0	0		0	0		0	0		0
sp|A2AN08-3|UBR4_MOUSE;sp|A2AN08|UBR4_MOUSE;sp|A2AN08-5|UBR4_MOUSE;sp|A2AN08-2|UBR4_MOUSE;tr|F6SSP6|F6SSP6_MOUSE;sp|A2AN08-4|UBR4_MOUSE	UBR4	sp|A2AN08-3|UBR4_MOUSE Isoform 3 of E3 ubiquitin-protein ligase UBR4 OS=Mus musculus GN=Ubr4;sp|A2AN08|UBR4_MOUSE E3 ubiquitin-protein ligase UBR4 OS=Mus musculus GN=Ubr4 PE=1 SV=1;sp|A2AN08-5|UBR4_MOUSE Isoform 5 of E3 ubiquitin-protein ligase UBR4 OS=Mus	6	7	7	7	2.4	Isoform 3 of E3 ubiquitin-protein ligase UBR4	570.29	5156	38.972	Tissue Leakage			0	0		0	0		0	0			281540	0.00653834		0	0		1281400	0.0390598		0	0		0	0		0	0		0	0		0	0		0
tr|F6U7V1|F6U7V1_MOUSE;sp|E9Q401|RYR2_MOUSE	F6U7V1	tr|F6U7V1|F6U7V1_MOUSE Ryanodine receptor 2 OS=Mus musculus GN=Ryr2 PE=4 SV=1;sp|E9Q401|RYR2_MOUSE Ryanodine receptor 2 OS=Mus musculus GN=Ryr2 PE=1 SV=1	2	1	1	1	0.3	Ryanodine receptor 2	564.73	4966	-2	Tissue Leakage			0	0		0	0		0	0			0	0		0	0		0	0		0	0		0	0		0	0		0	0		0	0		0
tr|E9Q1Y3|E9Q1Y3_MOUSE;sp|E9Q414|APOB_MOUSE;tr|E9Q4G4|E9Q4G4_MOUSE;CON__ENSEMBL:ENSBTAP00000032840	E9Q1Y3	tr|E9Q1Y3|E9Q1Y3_MOUSE Apolipoprotein B-100 (Fragment) OS=Mus musculus GN=Apob PE=2 SV=1;sp|E9Q414|APOB_MOUSE Apolipoprotein B-100 OS=Mus musculus GN=Apob PE=1 SV=1	4	24	24	24	6.3	Apolipoprotein B-100 (Fragment)	503.9	4456	323.31	Lipoproteins			0	0		0	0	3.58599	4633100	0.0939068			5511200	0.127989	15.0382	0	0	7.43372	6659600	0.202999	15.8602	0	0	8.63002	0	0	3.13551	399560	0.0451419	15.6449	0	0	3.09184	0	0	10.1782	0
sp|A2AVA0|SVEP1_MOUSE;sp|A2AVA0-2|SVEP1_MOUSE	SVEP1		2	4	4	4	1.3	von Willebrand factor type A Sushi	387.45	3567	78.541	Coagulation			0	0		0	0		0	0			2032900	0.047211		0	0		819750	0.0249877		0	0		0	0		0	0		0	0		0	0		0
sp|Q60841-3|RELN_MOUSE;sp|Q60841-2|RELN_MOUSE;sp|Q60841|RELN_MOUSE	RELN	sp|Q60841-3|RELN_MOUSE Isoform 3 of Reelin OS=Mus musculus GN=Reln;sp|Q60841-2|RELN_MOUSE Isoform 2 of Reelin OS=Mus musculus GN=Reln;sp|Q60841|RELN_MOUSE Reelin OS=Mus musculus GN=Reln PE=1 SV=3	3	31	31	31	11.8	Isoform 3 of Reelin	383.2	3428	323.31	Tissue Leakage			0	0		0	0		12215000	0.247582			19115000	0.443917		1460300	0.0461438		5697400	0.173669		0	0		0	0		0	0		0	0		0	0		0
tr|E9PWQ3|E9PWQ3_MOUSE;tr|J3QQ16|J3QQ16_MOUSE;tr|D3YWD1|D3YWD1_MOUSE	E9PWQ3	tr|E9PWQ3|E9PWQ3_MOUSE Protein Col6a3 OS=Mus musculus GN=Col6a3 PE=4 SV=2;tr|J3QQ16|J3QQ16_MOUSE Protein Col6a3 OS=Mus musculus GN=Col6a3 PE=4 SV=1;tr|D3YWD1|D3YWD1_MOUSE Protein Col6a3 (Fragment) OS=Mus musculus GN=Col6a3 PE=4 SV=2	3	32	32	32	14.1	Protein Col6a3	353.93	3284	222.88	Tissue Leakage			0	0		0	0		6180100	0.125262			5453300	0.126645		0	0		0	0		0	0		0	0		0	0		0	0		0	0		0
sp|E9Q557|DESP_MOUSE;tr|E9PZW0|E9PZW0_MOUSE	DESP	sp|E9Q557|DESP_MOUSE Desmoplakin OS=Mus musculus GN=Dsp PE=2 SV=1;tr|E9PZW0|E9PZW0_MOUSE Desmoplakin OS=Mus musculus GN=Dsp PE=2 SV=1	2	5	5	5	2.1	Desmoplakin	332.91	2883	50.677	Tissue Leakage			0	0		0	0		0	0			279750	0.00649677		0	0		258780	0.00788816		0	0		0	0		0	0		0	0		0	0		0
sp|Q8CIZ8|VWF_MOUSE;tr|E9QPU1|E9QPU1_MOUSE	VWF		2	50	50	50	18.6	von Willebrand factor	309.27	2813	323.31	Coagulation			19714000	0.832042		1178700	0.0583621		53328000	1.08089			121300000	2.81701		13346000	0.421718		34029000	1.03728		7726600	0.862258		1153600	0.0550144		12587000	1.42207		0	0		0	0		1159800
sp|P16546-2|SPTN1_MOUSE;tr|A3KGU5|A3KGU5_MOUSE;sp|P16546|SPTN1_MOUSE;tr|A3KGU7|A3KGU7_MOUSE;tr|E9Q447|E9Q447_MOUSE	SPTN1	sp|P16546-2|SPTN1_MOUSE Isoform 2 of Spectrin alpha chain, non-erythrocytic 1 OS=Mus musculus GN=Sptan1;tr|A3KGU5|A3KGU5_MOUSE Spectrin alpha chain, non-erythrocytic 1 OS=Mus musculus GN=Sptan1 PE=2 SV=1;sp|P16546|SPTN1_MOUSE Spectrin alpha chain, non-eryt	5	4	3	3	2.5	Isoform 2 of Spectrin alpha chain, non-erythrocytic	282.34	2452	13.233	Tissue Leakage			0	0		0	0		72921	0.00147801			0	0		0	0		0	0		0	0		0	0		0	0		0	0		0	0		0
sp|P08032|SPTA1_MOUSE	SPTA1	sp|P08032|SPTA1_MOUSE Spectrin alpha chain, erythrocytic 1 OS=Mus musculus GN=Spta1 PE=2 SV=3	1	59	59	58	32.2	Spectrin alpha chain, erythrocytic 1	279.86	2415	323.31	Tissue Leakage			0	0		0	0		8331400	0.168866			7697400	0.178761		486750	0.0153807		15232000	0.464303		0	0		0	0		569840	0.06438		0	0		0	0		0
tr|B7FAV1|B7FAV1_MOUSE;tr|B7FAU9|B7FAU9_MOUSE;sp|Q8BTM8|FLNA_MOUSE;tr|J3JS91|J3JS91_MOUSE;tr|F6Z2C0|F6Z2C0_MOUSE;tr|F6XC15|F6XC15_MOUSE;sp|Q8BTM8-2|FLNA_MOUSE;tr|F7AVL7|F7AVL7_MOUSE	B7FAV1	tr|B7FAV1|B7FAV1_MOUSE Filamin, alpha (Fragment) OS=Mus musculus GN=Flna PE=4 SV=1;tr|B7FAU9|B7FAU9_MOUSE Filamin, alpha OS=Mus musculus GN=Flna PE=4 SV=1;sp|Q8BTM8|FLNA_MOUSE Filamin-A OS=Mus musculus GN=Flna PE=1 SV=5	8	33	33	33	20.5	Filamin, alpha (Fragment)	274.63	2583	323.31	Tissue Leakage			0	0		0	0		1325000	0.026856			1152600	0.0267674		0	0		299200	0.00912024		0	0		0	0		0	0		0	0		0	0		0
sp|P11276|FINC_MOUSE	FINC		1	110	110	110	46.6	Fibronectin	272.53	2477	323.31	Coagulation			165280000	6.97575		71245000	3.52762		318680000	6.45922			485000000	11.2634		219960000	6.95048		455770000	13.8928		69606000	7.76776		64595000	3.08049		124920000	14.1133		10424000	3.09184		19360000	10.1782		21701000
sp|P19096|FAS_MOUSE	FAS	sp|P19096|FAS_MOUSE Fatty acid synthase OS=Mus musculus GN=Fasn PE=1 SV=2	1	14	14	14	9.3	Fatty acid synthase	272.43	2504	186.71	Tissue Leakage			1004200	0.0423829		0	0		0	0			0	0		0	0		1544800	0.0470887		0	0		0	0		0	0		0	0		0	0		0
sp|P26039|TLN1_MOUSE;tr|A2AIM2|A2AIM2_MOUSE;tr|F6S1V7|F6S1V7_MOUSE;tr|F6SX70|F6SX70_MOUSE;sp|Q71LX4|TLN2_MOUSE;tr|E9PUM4|E9PUM4_MOUSE	TLN1	sp|P26039|TLN1_MOUSE Talin-1 OS=Mus musculus GN=Tln1 PE=1 SV=2	6	32	32	32	18.8	Talin-1	269.82	2541	323.31	Tissue Leakage			0	0		0	0		0	0			555110	0.0128916		0	0		463620	0.0141321		0	0		0	0		0	0		0	0		0	0		0
tr|Q3UGX2|Q3UGX2_MOUSE;sp|P15508|SPTB1_MOUSE;tr|E9Q397|E9Q397_MOUSE	Q3UGX2	tr|Q3UGX2|Q3UGX2_MOUSE Spectrin beta 1 OS=Mus musculus GN=Sptb PE=2 SV=1;sp|P15508|SPTB1_MOUSE Spectrin beta chain, erythrocytic OS=Mus musculus GN=Sptb PE=1 SV=4;tr|E9Q397|E9Q397_MOUSE Spectrin beta chain, erythrocytic OS=Mus musculus GN=Sptb PE=2 SV=1	3	55	55	55	30.6	Spectrin beta 1	268.09	2329	323.31	Tissue Leakage			0	0		0	0		5454200	0.110549			6185700	0.143654		0	0		13389000	0.408125		0	0		0	0		647570	0.0731618		0	0		0	0		0
tr|B2RRC9|B2RRC9_MOUSE;sp|Q06194|FA8_MOUSE;tr|D3YW61|D3YW61_MOUSE;tr|B1AW26|B1AW26_MOUSE	B2RRC9		4	34	34	34	21.5	Coagulation factor VIII	258.19	2249	323.31	Coagulation			0	0		0	0		1268100	0.0257027			33672000	0.781981		0	0		885180	0.0269821		0	0		0	0		0	0		0	0		0	0		0
REV__sp|Q8VHY0|CSPG4_MOUSE;REV__sp|Q8VHY0-2|CSPG4_MOUSE;REV__sp|Q8VHY0-3|CSPG4_MOUSE	CSPG4_MOUSE;REV__sp|Q8VHY0-2|CSPG4_MOUSE;REV	sp|Q8VHY0|CSPG4_MOUSE Chondroitin sulfate proteoglycan 4 OS=Mus musculus GN=Cspg4 PE=1 SV=3;sp|Q8VHY0-2|CSPG4_MOUSE Isoform 2 of Chondroitin sulfate proteoglycan 4 OS=Mus musculus GN=Cspg4;sp|Q8VHY0-3|CSPG4_MOUSE Isoform 3 of Chondroitin sulfate proteoglyc	3	2	2	2	0	Chondroitin sulfate proteoglycan 4	252.31	2327	21.149	Tissue Leakage			0	0		0	0		0	0			11116000	0.258152		2811100	0.0888275		0	0		0	0		0	0		0	0		0	0		0	0		0
sp|O88783|FA5_MOUSE	FA5		1	34	34	30	21.2	Coagulation factor V	247.23	2183	323.31	Coagulation			0	0		1530900	0.075801		8365700	0.169562			5862600	0.13615		0	0		0	0		0	0		503030	0.0239892		0	0		0	0		0	0		0
sp|Q6URW6-2|MYH14_MOUSE;tr|K3W4R2|K3W4R2_MOUSE;sp|Q6URW6|MYH14_MOUSE;sp|Q6URW6-3|MYH14_MOUSE	MYH14	sp|Q6URW6-2|MYH14_MOUSE Isoform 2 of Myosin-14 OS=Mus musculus GN=Myh14;tr|K3W4R2|K3W4R2_MOUSE Myosin-14 OS=Mus musculus GN=Myh14 PE=4 SV=1;sp|Q6URW6|MYH14_MOUSE Myosin-14 OS=Mus musculus GN=Myh14 PE=1 SV=1;sp|Q6URW6-3|MYH14_MOUSE Isoform 3 of Myosin-14 OS	4	6	2	2	3.2	Isoform 2 of Myosin-14	227.76	1992	72.034	Tissue Leakage			0	0		0	0		0	0			185130	0.00429937		0	0		212240	0.00646952		0	0		0	0		0	0		0	0		0	0		0
sp|Q8VDD5|MYH9_MOUSE;sp|Q61879|MYH10_MOUSE;tr|Q5SV64|Q5SV64_MOUSE;tr|Q3UH59|Q3UH59_MOUSE;tr|F2Z494|F2Z494_MOUSE;tr|Q8BXF2|Q8BXF2_MOUSE	MYH9	sp|Q8VDD5|MYH9_MOUSE Myosin-9 OS=Mus musculus GN=Myh9 PE=1 SV=4	6	81	81	73	43.2	Myosin-9	226.37	1960	323.31	Tissue Leakage			0	0		0	0		16031000	0.324927			13560000	0.314911		914830	0.0289076		16460000	0.501735		439910	0.0490922		0	0		221870	0.0250667		0	0		0	0		0
sp|Q80YX1-2|TENA_MOUSE;sp|Q80YX1|TENA_MOUSE;sp|Q80YX1-5|TENA_MOUSE;sp|Q80YX1-4|TENA_MOUSE;sp|Q80YX1-3|TENA_MOUSE;tr|Q80YX0|Q80YX0_MOUSE	TENA	sp|Q80YX1-2|TENA_MOUSE Isoform 2 of Tenascin OS=Mus musculus GN=Tnc;sp|Q80YX1|TENA_MOUSE Tenascin OS=Mus musculus GN=Tnc PE=1 SV=1;sp|Q80YX1-5|TENA_MOUSE Isoform 5 of Tenascin OS=Mus musculus GN=Tnc;sp|Q80YX1-4|TENA_MOUSE Isoform 4 of Tenascin OS=Mus muscu	6	12	12	12	8.4	Isoform 2 of Tenascin	221.88	2019	323.31	Tissue Leakage			0	0		0	0		0	0			1170000	0.0271715		0	0		997890	0.0304178		0	0		0	0		0	0		0	0		0	0		0
tr|E9QNT8|E9QNT8_MOUSE;sp|Q02357|ANK1_MOUSE;tr|G8JL84|G8JL84_MOUSE;sp|Q02357-3|ANK1_MOUSE;tr|D3YTV8|D3YTV8_MOUSE;tr|D3Z5M4|D3Z5M4_MOUSE;tr|Q0VGY9|Q0VGY9_MOUSE;sp|Q02357-4|ANK1_MOUSE;sp|Q02357-6|ANK1_MOUSE;sp|Q02357-5|ANK1_MOUSE;tr|G5E8J2|G5E8J2_MOUSE;sp|Q02357-2|ANK1_MOUSE;tr|B7ZW98|B7ZW98_MOUSE;tr|F7D1P5|F7D1P5_MOUSE;tr|G3UY11|G3UY11_MOUSE;tr|D6RJ51|D6RJ51_MOUSE		tr|E9QNT8|E9QNT8_MOUSE Ankyrin-1 OS=Mus musculus GN=Ank1 PE=2 SV=1;sp|Q02357|ANK1_MOUSE Ankyrin-1 OS=Mus musculus GN=Ank1 PE=1 SV=2;tr|G8JL84|G8JL84_MOUSE Ankyrin-1 OS=Mus musculus GN=Ank1 PE=2 SV=1;sp|Q02357-3|ANK1_MOUSE Isoform Er3 of Ankyrin-1 OS=Mus mu	16	21	21	21	18.5	Ankyrin-1	204.19	1862	323.31	Tissue Leakage			0	0		0	0		2693000	0.0545835			0	0		0	0		5611400	0.171047		0	0		0	0		0	0		0	0		106430	0.055954		0
sp|P01029|CO4B_MOUSE	CO4B	sp|P01029|CO4B_MOUSE Complement C4-B OS=Mus musculus GN=C4b PE=1 SV=3	1	63	63	58	43.8	Complement C4-B	192.91	1738	323.31	Complement			13059000	0.551163		9140500	0.452583		44845000	0.908948		22.4858	120530000	2.79913		15368000	0.485611		55521000	1.6924		2197500	0.245232		5023200	0.239553		20125000	2.2737		0	0		0	0		830050
tr|Q5SXR6|Q5SXR6_MOUSE;sp|Q68FD5|CLH1_MOUSE;tr|F6Z1R4|F6Z1R4_MOUSE	Q5SXR6	tr|Q5SXR6|Q5SXR6_MOUSE Clathrin heavy chain 1 OS=Mus musculus GN=Cltc PE=2 SV=1;sp|Q68FD5|CLH1_MOUSE Clathrin heavy chain 1 OS=Mus musculus GN=Cltc PE=1 SV=3	3	14	14	14	14.4	Clathrin heavy chain 1	191.98	1679	139.61	Tissue Leakage			0	0		762250	0.037742		2110200	0.0427709			923730	0.0214522		0	0		6144800	0.187306		0	0		0	0		0	0		0	0		0	0		0
sp|P06684|CO5_MOUSE;CON__Q1A7A4	CO5	sp|P06684|CO5_MOUSE Complement C5 OS=Mus musculus GN=C5 PE=1 SV=2	2	35	35	35	23.2	Complement C5	188.88	1680	323.31	Complement			6525000	0.275392		0	0		10471000	0.212233			13017000	0.3023		3848700	0.121614		3632700	0.110732		2574700	0.287327		0	0		0	0		0	0		0	0		0
sp|Q8CG19|LTBP1_MOUSE;tr|B1B1E2|B1B1E2_MOUSE;sp|Q8CG19-3|LTBP1_MOUSE;sp|Q8CG19-2|LTBP1_MOUSE	LTBP1	sp|Q8CG19|LTBP1_MOUSE Latent-transforming growth factor beta-binding protein 1 OS=Mus musculus GN=Ltbp1 PE=2 SV=2	4	3	3	3	2.7	Latent-transforming growth factor beta-binding protein 1	186.72	1712	23.918	Tissue Leakage			0	0		0	0		866810	0.0175691			0	0		0	0		0	0		0	0		0	0		0	0		0	0		0	0		0
sp|P01027|CO3_MOUSE;sp|P01027-2|CO3_MOUSE;tr|H3BL60|H3BL60_MOUSE;CON__Q2UVX4;tr|H3BKW9|H3BKW9_MOUSE	CO3	sp|P01027|CO3_MOUSE Complement C3 OS=Mus musculus GN=C3 PE=1 SV=3	5	92	92	92	52.5	Complement factor H	186.48	1663	323.31	Complement			44733000	1.88798	21.5081	34373000	1.70194	19.0899	88124000	1.78616	22.4861		55736000	1.29438	6.46502	68206000	2.15523	5.73827	143240000	4.36626	10.2502	75970000	8.47796	16.436	54061000	2.57813	13.0077	23697000	2.67726	13.3048	3011200	0.893147	16.8697	5726000	3.01036	24.0103	9505100
sp|Q9Z277|BAZ1B_MOUSE	BAZ1B	sp|Q9Z277|BAZ1B_MOUSE Tyrosine-protein kinase BAZ1B OS=Mus musculus GN=Baz1b PE=1 SV=2	1	1	1	1	0.5	Tyrosine-protein kinase BAZ1B	170.65	1479	25.764	Tissue Leakage			0	0		0	0		0	0			233220	0.00541618		0	0		0	0		0	0		0	0		0	0		0	0		0	0		0
sp|Q61838|A2M_MOUSE;tr|D3YW52|D3YW52_MOUSE;tr|D3YUI3|D3YUI3_MOUSE	A2M		3	104	104	102	55.9	Alpha-2-macroglobulin	165.85	1495	323.31	Acute Phase Reactant			426280000	17.9914	19.6201	321060000	15.897	17.388	899750000	18.2367	20.6909		134930000	3.13355	5.11871	98183000	3.10247	3.57946	122870000	3.74534	5.88397	71311000	7.95803	7.95803	216500000	10.3247	10.4296	85915000	9.7066	10.6276	53864000	15.9765	15.9765	39944000	21	21	100190000
sp|P28665|MUG1_MOUSE;sp|P28666|MUG2_MOUSE	MUG1	sp|P28665|MUG1_MOUSE Murinoglobulin-1 OS=Mus musculus GN=Mug1 PE=1 SV=3	2	53	53	53	39.6	Murinoglobulin-1	165.3	1476	323.31	Tissue Leakage			4198600	0.177205		5594400	0.277001		63222000	1.28143			14838000	0.34459		1908600	0.0603095		8923700	0.272013		0	0		1812300	0.0864273		3061600	0.345897		0	0		0	0		4054900
sp|Q6GQT1|A2MP_MOUSE;CON__ENSEMBL:ENSBTAP00000024146	A2MP		2	39	37	37	31.9	Alpha-2-macroglobulin-P	164.35	1474	323.31	Acute Phase Reactant			24953000	1.05316		8387800	0.415313		0	0			0	0		0	0		0	0		0	0		127790	0.00609422		0	0		0	0		0	0		0
tr|B8JJN0|B8JJN0_MOUSE;sp|P04186|CFAB_MOUSE;tr|B8JJM5|B8JJM5_MOUSE;tr|F6VQX8|F6VQX8_MOUSE;tr|F6XQ00|F6XQ00_MOUSE;tr|B8JJM6|B8JJM6_MOUSE;tr|H3BK95|H3BK95_MOUSE;tr|F6W2T4|F6W2T4_MOUSE;tr|B8JJM3|B8JJM3_MOUSE;tr|F6WZA2|F6WZA2_MOUSE;tr|F6ZCY7|F6ZCY7_MOUSE;tr|B8JJM9|B8JJM9_MOUSE;tr|B8JJN2|B8JJN2_MOUSE;sp|P21180-2|CO2_MOUSE;sp|P21180|CO2_MOUSE		tr|B8JJN0|B8JJN0_MOUSE Protein Gm20547 OS=Mus musculus GN=Gm20547 PE=2 SV=1;sp|P04186|CFAB_MOUSE Complement factor B OS=Mus musculus GN=Cfb PE=1 SV=2;tr|B8JJM5|B8JJM5_MOUSE Complement factor B OS=Mus musculus GN=Cfb PE=2 SV=1;tr|F6VQX8|F6VQX8_MOUSE Protein	15	21	21	21	16.1	Protein Gm20547	142.32	1276	323.31	Tissue Leakage			0	0		4242200	0.210048		3540200	0.0717551			2411900	0.0560127		0	0		2794800	0.0851914		0	0		0	0		447160	0.0505197		0	0		0	0		0
sp|Q64514-2|TPP2_MOUSE;sp|Q64514|TPP2_MOUSE	TPP2	sp|Q64514-2|TPP2_MOUSE Isoform Short of Tripeptidyl-peptidase 2 OS=Mus musculus GN=Tpp2;sp|Q64514|TPP2_MOUSE Tripeptidyl-peptidase 2 OS=Mus musculus GN=Tpp2 PE=2 SV=3	2	32	32	32	31.7	Isoform Short of Tripeptidyl-peptidase 2	138.46	1249	323.31	Tissue Leakage			534970	0.0225787		621950	0.0307952		8040700	0.162974			8204000	0.190526		2730800	0.0862901		7198500	0.219425		0	0		0	0		0	0		0	0		0	0		0
tr|E9Q586|E9Q586_MOUSE;sp|O08788-2|DCTN1_MOUSE;tr|E9Q3M3|E9Q3M3_MOUSE;sp|O08788|DCTN1_MOUSE;tr|D3YX34|D3YX34_MOUSE;tr|D3Z2M9|D3Z2M9_MOUSE;tr|D3YYG9|D3YYG9_MOUSE	E9Q586	tr|E9Q586|E9Q586_MOUSE Dynactin subunit 1 OS=Mus musculus GN=Dctn1 PE=2 SV=1;sp|O08788-2|DCTN1_MOUSE Isoform 2 of Dynactin subunit 1 OS=Mus musculus GN=Dctn1;tr|E9Q3M3|E9Q3M3_MOUSE Dynactin subunit 1 OS=Mus musculus GN=Dctn1 PE=2 SV=1;sp|O08788|DCTN1_MOUSE	7	29	29	29	31.9	Dynactin subunit 1	136.85	1239	323.31	Tissue Leakage			0	0		0	0		2883900	0.0584528			3823000	0.0887834		350350	0.0110707		11344000	0.345789		0	0		0	0		0	0		0	0		0	0		0
sp|B2RPV6|MMRN1_MOUSE;tr|G3UVV6|G3UVV6_MOUSE;sp|B2RPV6-2|MMRN1_MOUSE	MMRN1	sp|B2RPV6|MMRN1_MOUSE Multimerin-1 OS=Mus musculus GN=Mmrn1 PE=2 SV=2;tr|G3UVV6|G3UVV6_MOUSE MCG123217 OS=Mus musculus GN=Mmrn1 PE=4 SV=1	3	20	20	20	20.2	Multimerin-1	136.1	1210	323.31	Tissue Leakage			0	0		0	0		8784100	0.178042			7518400	0.174604		0	0		4752100	0.144854		0	0		0	0		0	0		0	0		0	0		0
sp|P35441|TSP1_MOUSE;tr|Q80YQ1|Q80YQ1_MOUSE;CON__Q28194;sp|Q03350|TSP2_MOUSE	TSP1	sp|P35441|TSP1_MOUSE Thrombospondin-1 OS=Mus musculus GN=Thbs1 PE=1 SV=1;tr|Q80YQ1|Q80YQ1_MOUSE Thrombospondin 1 OS=Mus musculus GN=Thbs1 PE=2 SV=1;	4	26	26	26	22.5	Thrombospondin-1	129.65	1170	323.31	Tissue Leakage			1017400	0.04294		484130	0.0239712		15893000	0.32213			43542000	1.0112		8691000	0.274625		35055000	1.06855		0	0		0	0		4642900	0.52455		0	0		0	0		0
tr|D6RGQ0|D6RGQ0_MOUSE;tr|E9Q8H9|E9Q8H9_MOUSE;sp|P06909|CFAH_MOUSE;tr|E9Q8I0|E9Q8I0_MOUSE;tr|Q4LDF6|Q4LDF6_MOUSE	D6RGQ0	tr|D6RGQ0|D6RGQ0_MOUSE Complement factor H OS=Mus musculus GN=Cfh PE=2 SV=1;tr|E9Q8H9|E9Q8H9_MOUSE Complement factor H OS=Mus musculus GN=Cfh PE=2 SV=1;sp|P06909|CFAH_MOUSE Complement factor H OS=Mus musculus GN=Cfh PE=1 SV=2;tr|E9Q8I0|E9Q8I0_MOUSE Complem	5	7	7	7	7.6	Complement factor H	125.05	1110	202.44	Complement			1670900	0.0705214		0	0		1623900	0.0329143			1579900	0.0366908		1414400	0.0446934		0	0		0	0		0	0		0	0		0	0		0	0		163320
sp|Q61739|ITA6_MOUSE;sp|Q61739-2|ITA6_MOUSE;tr|F6VSK8|F6VSK8_MOUSE	ITA6	sp|Q61739|ITA6_MOUSE Integrin alpha-6 OS=Mus musculus GN=Itga6 PE=1 SV=3;sp|Q61739-2|ITA6_MOUSE Isoform Alpha-6X1A of Integrin alpha-6 OS=Mus musculus GN=Itga6;tr|F6VSK8|F6VSK8_MOUSE Integrin alpha-6 (Fragment) OS=Mus musculus GN=Itga6 PE=3 SV=1	3	3	3	3	5.1	Integrin alpha-6	122.16	1091	17.396	Tissue Leakage			0	0		0	0		0	0			0	0		0	0		0	0		0	0		0	0		0	0		0	0		0	0		0
tr|G3X9T8|G3X9T8_MOUSE;sp|Q61147|CERU_MOUSE;tr|G3X8Q5|G3X8Q5_MOUSE;tr|E9PZD8|E9PZD8_MOUSE;tr|G3UXG1|G3UXG1_MOUSE;tr|G3UWP5|G3UWP5_MOUSE;CON__ENSEMBL:ENSBTAP00000031900;tr|G3UZ53|G3UZ53_MOUSE	CERU		8	45	45	45	46.7	Ceruloplasmin	121.08	1060	323.31	Acute Phase Reactant			6213900	0.262262		10783000	0.533909		17093000	0.346452			3440200	0.0798935		0	0		0	0		0	0		258630	0.0123339		0	0		0	0		0	0		246340
sp|Q64727|VINC_MOUSE	VINC	sp|Q64727|VINC_MOUSE Vinculin OS=Mus musculus GN=Vcl PE=1 SV=4	1	3	3	3	4.4	Vinculin	116.72	1066	15.105	Tissue Leakage			0	0		0	0		0	0			123450	0.00286694		0	0		92197	0.00281036		0	0		0	0		0	0		0	0		0	0		0
tr|F7CVJ5|F7CVJ5_MOUSE;tr|E9PYB0|E9PYB0_MOUSE;tr|F7DBB3|F7DBB3_MOUSE	F7CVJ5	tr|F7CVJ5|F7CVJ5_MOUSE Protein Ahnak2 (Fragment) OS=Mus musculus GN=Ahnak2 PE=4 SV=1;tr|E9PYB0|E9PYB0_MOUSE Protein Ahnak2 (Fragment) OS=Mus musculus GN=Ahnak2 PE=2 SV=1;tr|F7DBB3|F7DBB3_MOUSE Protein Ahnak2 (Fragment) OS=Mus musculus GN=Ahnak2 PE=2 SV=1	3	6	6	6	30.6	Protein Ahnak2 (Fragment)	115.14	1126	50.826	Tissue Leakage			0	0		0	0		0	0			1603600	0.0372412		0	0		0	0		0	0		0	0		0	0		0	0		0	0		0
sp|O09159|MA2B1_MOUSE	MA2B1	sp|O09159|MA2B1_MOUSE Lysosomal alpha-mannosidase OS=Mus musculus GN=Man2b1 PE=2 SV=4	1	3	3	3	4.8	Lysosomal alpha-mannosidase	114.65	1013	15.662	Tissue Leakage			0	0		0	0		0	0			0	0		0	0		0	0		0	0		0	0		0	0		0	0		0	0		0
sp|Q9QUM0|ITA2B_MOUSE	ITA2B	sp|Q9QUM0|ITA2B_MOUSE Integrin alpha-IIb OS=Mus musculus GN=Itga2b PE=1 SV=2	1	6	6	6	7.5	Integrin alpha-IIb	112.68	1033	73.512	Coagulation			0	0		0	0		447130	0.00906273			399000	0.00926617		113280	0.00357952		0	0		0	0		0	0		0	0		0	0		0	0		0
sp|Q04857|CO6A1_MOUSE	CO6A1	sp|Q04857|CO6A1_MOUSE Collagen alpha-1(VI) chain OS=Mus musculus GN=Col6a1 PE=2 SV=1	1	7	7	7	9.3	Collagen alpha-1(VI) chain	108.49	1025	171.46	Tissue Leakage			780210	0.0329293		0	0		2270800	0.0460261			3574100	0.0830031		0	0		0	0		0	0		0	0		0	0		0	0		0	0		0
tr|B1ATS4|B1ATS4_MOUSE;sp|Q64518-2|AT2A3_MOUSE;tr|B1ATS5|B1ATS5_MOUSE;sp|Q64518-3|AT2A3_MOUSE;tr|E9Q559|E9Q559_MOUSE;sp|Q64518|AT2A3_MOUSE	B1ATS4	tr|B1ATS4|B1ATS4_MOUSE Sarcoplasmic/endoplasmic reticulum calcium ATPase 3 OS=Mus musculus GN=Atp2a3 PE=2 SV=1;sp|Q64518-2|AT2A3_MOUSE Isoform SERCA3A of Sarcoplasmic/endoplasmic reticulum calcium ATPase 3 OS=Mus musculus GN=Atp2a3;tr|B1ATS5|B1ATS5_MOUSE S	6	3	3	3	4.9	Sarcoplasmic/endoplasmic reticulum calcium ATPase 3	107.6	981	19.896	Tissue Leakage			0	0		0	0		0	0			0	0		0	0		0	0		0	0		0	0		0	0		0	0		0	0		0
sp|Q99K41|EMIL1_MOUSE	EMIL1	sp|Q99K41|EMIL1_MOUSE EMILIN-1 OS=Mus musculus GN=Emilin1 PE=1 SV=1	1	8	8	8	12.3	EMILIN-1	107.58	1017	40.276	Tissue Leakage			0	0		0	0		1183400	0.0239859			0	0		0	0		843160	0.0257013		0	0		0	0		0	0		0	0		0	0		0
sp|Q9Z1T2|TSP4_MOUSE;tr|E9PWF0|E9PWF0_MOUSE;sp|Q05895|TSP3_MOUSE	TSP4	sp|Q9Z1T2|TSP4_MOUSE Thrombospondin-4 OS=Mus musculus GN=Thbs4 PE=1 SV=1	3	5	5	3	6.7	Thrombospondin-4	106.37	963	323.31	Coagulation			0	0		0	0		2601500	0.0527289			2469600	0.0573527		0	0		2083400	0.0635064		0	0		0	0		0	0		0	0		0	0		0
sp|Q61703|ITIH2_MOUSE;tr|G3X977|G3X977_MOUSE;tr|Q3UEG7|Q3UEG7_MOUSE;CON__Q9TRI1;tr|E0CX69|E0CX69_MOUSE	ITIH2	sp|Q61703|ITIH2_MOUSE Inter-alpha-trypsin inhibitor heavy chain H2 OS=Mus musculus GN=Itih2 PE=1 SV=1;tr|G3X977|G3X977_MOUSE Inter-alpha trypsin inhibitor, heavy chain 2 OS=Mus musculus GN=Itih2 PE=4 SV=1;tr|Q3UEG7|Q3UEG7_MOUSE Inter-alpha-trypsin inhibito	5	30	30	30	36.5	Inter-alpha-trypsin inhibitor heavy chain H2	105.93	946	323.31	Other Plasma Components	106462	Nuclear	5736400	0.242108		7336200	0.363245		10963000	0.222205			37572000	0.872553		2185800	0.0690687		51044000	1.55593		1527000	0.170407		0	0		20087000	2.26941		0	0		0	0		0
sp|Q3TXS7|PSMD1_MOUSE;tr|J3QN38|J3QN38_MOUSE	PSMD1	sp|Q3TXS7|PSMD1_MOUSE 26S proteasome non-ATPase regulatory subunit 1 OS=Mus musculus GN=Psmd1 PE=1 SV=1	2	3	3	3	5.6	26S proteasome non-ATPase regulatory subunit 1	105.73	953	20.457	Tissue Leakage			0	0		0	0		0	0			199270	0.00462775		0	0		1016900	0.0309972		0	0		0	0		0	0		0	0		0	0		0
sp|A6X935|ITIH4_MOUSE;sp|A6X935-2|ITIH4_MOUSE;tr|E9Q5L2|E9Q5L2_MOUSE;CON__Q3T052	ITIH4	sp|A6X935|ITIH4_MOUSE Inter alpha-trypsin inhibitor, heavy chain 4 OS=Mus musculus GN=Itih4 PE=1 SV=2;sp|A6X935-2|ITIH4_MOUSE Isoform 2 of Inter alpha-trypsin inhibitor, heavy chain 4 OS=Mus musculus GN=Itih4;tr|E9Q5L2|E9Q5L2_MOUSE Inter alpha-trypsin inhi	4	39	1	1	51	Inter-alpha trypsin inhibitor, heavy chain 4	104.66	942	85.404	Other Plasma Components			0	0		0	0		0	0			899760	0.0208956		0	0		1089600	0.0332133		0	0	29.474	0	0	30.6235	0	0	30.5504	0	0	31.9083	0	0	18.7704	0
tr|E9PVD2|E9PVD2_MOUSE	E9PVD2	tr|E9PVD2|E9PVD2_MOUSE Inter alpha-trypsin inhibitor, heavy chain 4 OS=Mus musculus GN=Itih4 PE=2 SV=1	1	39	39	1	50.9	Inter alpha-trypsin inhibitor, heavy chain 4	104.59	941	323.31	Other Plasma Components			3046700	0.128588		7896800	0.391002		21519000	0.436162			37650000	0.874365		1170600	0.0369896		28919000	0.881512		0	0		0	0		15143000	1.71084		0	0		0	0		0
tr|E9Q6D8|E9Q6D8_MOUSE;tr|Q91X70|Q91X70_MOUSE;tr|Q8BRY4|Q8BRY4_MOUSE	E9Q6D8	tr|E9Q6D8|E9Q6D8_MOUSE Protein C6 OS=Mus musculus GN=C6 PE=2 SV=1;tr|Q91X70|Q91X70_MOUSE Complement component 6 OS=Mus musculus GN=C6 PE=2 SV=1	3	6	6	6	10.2	Protein C6	104.46	931	88.446	Tissue Leakage			0	0		0	0		186430	0.00377869			0	0		0	0		0	0		0	0		0	0		0	0		0	0		0	0		0
sp|P04919|B3AT_MOUSE;sp|P04919-2|B3AT_MOUSE	B3AT	sp|P04919|B3AT_MOUSE Band 3 anion transport protein OS=Mus musculus GN=Slc4a1 PE=1 SV=1;sp|P04919-2|B3AT_MOUSE Isoform Kidney of Band 3 anion transport protein OS=Mus musculus GN=Slc4a1	2	7	7	7	11.6	Band 3 anion transport protein	103.13	929	323.31	Complement			0	0		0	0		5388300	0.109214			4323600	0.100409		5454800	0.172365		5901200	0.179881		0	0		0	0		0	0		0	0		632960	0.33277		0
sp|Q61702|ITIH1_MOUSE;tr|F8WJ05|F8WJ05_MOUSE;CON__Q0VCM5	ITIH1	sp|Q61702|ITIH1_MOUSE Inter-alpha-trypsin inhibitor heavy chain H1 OS=Mus musculus GN=Itih1 PE=1 SV=2;tr|F8WJ05|F8WJ05_MOUSE Inter-alpha-trypsin inhibitor heavy chain H1 OS=Mus musculus GN=Itih1 PE=2 SV=1	3	31	31	31	36.3	Inter-alpha-trypsin inhibitor heavy chain H1	101.07	907	323.31	Other Plasma Components	101387	Cytoplasmic	1329900	0.0561293		2790800	0.138184		8027500	0.162707			48673000	1.13036		803290	0.025383		68938000	2.10137		652900	0.0728611		0	0		36721000	4.1487		0	0		0	0		0
sp|Q8VDM4|PSMD2_MOUSE;tr|J3KMQ2|J3KMQ2_MOUSE	PSMD2	sp|Q8VDM4|PSMD2_MOUSE 26S proteasome non-ATPase regulatory subunit 2 OS=Mus musculus GN=Psmd2 PE=1 SV=1;tr|J3KMQ2|J3KMQ2_MOUSE Uncharacterized protein OS=Mus musculus GN=Gm5422 PE=4 SV=1	2	2	2	2	3.7	26S proteasome non-ATPase regulatory subunit 2 OS=Mus musculus GN=Psmd2 PE=1 SV=1;tr|J3KMQ2|J3KMQ2_MOUSE Uncharacterized protein	100.2	908	33.049	Tissue Leakage			0	0		0	0		514420	0.0104266			0	0		0	0		2104500	0.0641496		0	0		0	0		0	0		0	0		0	0		0
sp|Q61704|ITIH3_MOUSE;tr|E9PVS1|E9PVS1_MOUSE;CON__Q0V8M9	ITIH3	sp|Q61704|ITIH3_MOUSE Inter-alpha-trypsin inhibitor heavy chain H3 OS=Mus musculus GN=Itih3 PE=1 SV=3;tr|E9PVS1|E9PVS1_MOUSE Inter-alpha-trypsin inhibitor heavy chain H3 OS=Mus musculus GN=Itih3 PE=2 SV=1	3	15	15	15	20.6	Inter-alpha-trypsin inhibitor heavy chain H3	99.357	889	323.31	Other Plasma Components			0	0		0	0		1218300	0.0246933			14255000	0.331051		0	0		8390900	0.255772		0	0		0	0		6677300	0.754395		0	0		0	0		0
sp|Q8R0Y6|AL1L1_MOUSE;tr|D3Z6B9|D3Z6B9_MOUSE;sp|Q8K009|AL1L2_MOUSE	AL1L1	sp|Q8R0Y6|AL1L1_MOUSE Cytosolic 10-formyltetrahydrofolate dehydrogenase OS=Mus musculus GN=Aldh1l1 PE=2 SV=1	3	11	11	11	19	Cytosolic 10-formyltetrahydrofolate dehydrogenase	98.708	902	122.26	Tissue Leakage			631320	0.0266453		0	0		1944500	0.0394124			0	0		0	0		3060700	0.0932966		0	0		0	0		0	0		0	0		0	0		0
tr|E9Q3X0|E9Q3X0_MOUSE;sp|Q9EQK5|MVP_MOUSE;tr|D3Z2N7|D3Z2N7_MOUSE	E9Q3X0	tr|E9Q3X0|E9Q3X0_MOUSE Major vault protein OS=Mus musculus GN=Mvp PE=2 SV=1;sp|Q9EQK5|MVP_MOUSE Major vault protein OS=Mus musculus GN=Mvp PE=1 SV=4	3	12	12	12	23.2	Major vault protein	96.856	870	77.576	Tissue Leakage			0	0		0	0		1896800	0.0384456			0	0		0	0		1536400	0.0468327		0	0		0	0		0	0		0	0		0	0		0
tr|Q8VCU2|Q8VCU2_MOUSE;sp|O70362|PHLD_MOUSE	Q8VCU2	tr|Q8VCU2|Q8VCU2_MOUSE Glycosylphosphatidylinositol specific phospholipase D1 OS=Mus musculus GN=Gpld1 PE=2 SV=1;sp|O70362|PHLD_MOUSE Phosphatidylinositol-glycan-specific phospholipase D OS=Mus musculus GN=Gpld1 PE=1 SV=1	2	14	14	14	19.6	Glycosylphosphatidylinositol specific phospholipase D1	93.622	842	323.31	Tissue Leakage			0	0		0	0		0	0			747980	0.0173707		0	0		2391300	0.0728918		0	0		0	0		462700	0.0522754		0	0		0	0		0
tr|D3YXF5|D3YXF5_MOUSE;CON__Q29RQ1	D3YXF5	tr|D3YXF5|D3YXF5_MOUSE Protein C7 OS=Mus musculus GN=C7 PE=4 SV=2	2	7	7	7	11.2	Protein C7	93.337	845	267.76	Tissue Leakage			0	0		0	0		615070	0.0124667			556630	0.0129269		0	0		0	0		0	0		0	0		0	0		0	0		0	0		0
sp|P20918|PLMN_MOUSE	PLMN		1	21	21	21	17.9	Plasminogen	90.807	812	323.31	Coagulation			21074000	0.889442		16997000	0.841589		48458000	0.982179			18261000	0.424084		37392000	1.18154		11405000	0.347648		3348000	0.373624		3513900	0.167575		0	0		0	0		0	0		973790
sp|Q01853|TERA_MOUSE	TERA	sp|Q01853|TERA_MOUSE Transitional endoplasmic reticulum ATPase OS=Mus musculus GN=Vcp PE=1 SV=4	1	62	62	62	75.4	Transitional endoplasmic reticulum ATPase	89.321	806	323.31	Tissue Leakage			19322000	0.815497		25582000	1.26667		100410000	2.03518			59981000	1.39297		66568000	2.10347		144890000	4.41655		14897000	1.66245		24416000	1.16438		0	0		0	0		0	0		249590
tr|E9PV24|E9PV24_MOUSE;tr|Q99K47|Q99K47_MOUSE;CON__P02672	E9PV24	tr|E9PV24|E9PV24_MOUSE Protein Fga OS=Mus musculus GN=Fga PE=2 SV=1;tr|Q99K47|Q99K47_MOUSE Fibrinogen, alpha polypeptide OS=Mus musculus GN=Fga PE=2 SV=1	3	86	86	86	72.5	Protein Fga	87.428	789	323.31	Tissue Leakage			497820000	21.0108	66.5402	486760000	24.1014	72.3349	586950000	11.8967	59.8961		582250000	13.5219	65.8353	589030000	18.6127	81.6992	282090000	8.59869	59.5141	195040000	21.7657	71.4651	578380000	27.5825	79.9246	90705000	10.2478	58.3519	97013000	28.7749	80.0385	29972000	15.7573	64.6459	315510000
sp|Q62009-5|POSTN_MOUSE;sp|Q62009-3|POSTN_MOUSE;sp|Q62009-2|POSTN_MOUSE;sp|Q62009|POSTN_MOUSE;sp|Q62009-4|POSTN_MOUSE;tr|F7C9H0|F7C9H0_MOUSE;CON__Q2KJC7	POSTN	sp|Q62009-5|POSTN_MOUSE Isoform 5 of Periostin OS=Mus musculus GN=Postn;sp|Q62009-3|POSTN_MOUSE Isoform 3 of Periostin OS=Mus musculus GN=Postn;sp|Q62009-2|POSTN_MOUSE Isoform 2 of Periostin OS=Mus musculus GN=Postn;sp|Q62009|POSTN_MOUSE Periostin OS=Mus m	7	16	16	16	24.5	Isoform 5 of periostin	87.098	783	156.76	Tissue Leakage			0	0		0	0		1011200	0.0204957			1762000	0.0409198		0	0		6106300	0.186133		0	0		0	0		1787000	0.201894		0	0		0	0		0
sp|O54890|ITB3_MOUSE	ITB3	sp|O54890|ITB3_MOUSE Integrin beta-3 OS=Mus musculus GN=Itgb3 PE=1 SV=2	1	3	3	3	4.7	Integrin beta-3	86.738	787	34.588	Tissue Leakage			0	0		0	0		0	0			252400	0.00586161		0	0		0	0		0	0		0	0		0	0		0	0		0	0		0
sp|P13020|GELS_MOUSE;sp|P13020-2|GELS_MOUSE;CON__Q3SX14;tr|A6PWS5|A6PWS5_MOUSE	GELS	sp|P13020|GELS_MOUSE Gelsolin OS=Mus musculus GN=Gsn PE=1 SV=3;sp|P13020-2|GELS_MOUSE Isoform 2 of Gelsolin OS=Mus musculus GN=Gsn	4	67	67	67	67.6	Gelsolin	85.941	780	323.31	Tissue Leakage			24727000	1.04362		29929000	1.4819		71226000	1.44366			162940000	3.78404		11763000	0.371697		288290000	8.78768		10690000	1.19296		3586200	0.171023		109610000	12.3836		2317300	0.68733		5098200	2.6803		4651200
sp|Q62351|TFR1_MOUSE;tr|Q8C872|Q8C872_MOUSE	TFR1	sp|Q62351|TFR1_MOUSE Transferrin receptor protein 1 OS=Mus musculus GN=Tfrc PE=1 SV=1;tr|Q8C872|Q8C872_MOUSE Transferrin receptor protein 1 OS=Mus musculus GN=Tfrc PE=2 SV=1	2	10	10	10	19.7	Transferrin receptor protein 1	85.73	763	56.569	Tissue Leakage			0	0		0	0		1821800	0.0369255			1126300	0.0261566		0	0		1206300	0.0367706		0	0		0	0		0	0		0	0		0	0		0
sp|Q8BH61|F13A_MOUSE	F13A		1	63	63	63	69.1	Coagulation factor XIII A chain	83.206	732	323.31	Coagulation			136910000	5.77837		125610000	6.21945		228680000	4.63504			212180000	4.92756		141250000	4.46333		41256000	1.25757		37729000	4.21041		30950000	1.47598		7939800	0.897031		8247100	2.44616		0	0		37693000
sp|Q8BND5|QSOX1_MOUSE;sp|Q8BND5-2|QSOX1_MOUSE;sp|Q8BND5-4|QSOX1_MOUSE	QSOX1	sp|Q8BND5|QSOX1_MOUSE Sulfhydryl oxidase 1 OS=Mus musculus GN=Qsox1 PE=1 SV=1;sp|Q8BND5-2|QSOX1_MOUSE Isoform 2 of Sulfhydryl oxidase 1 OS=Mus musculus GN=Qsox1	3	11	1	1	17.5	Sulfhydryl oxidase 1	82.784	748	16.834	Tissue Leakage			0	0		0	0		0	0			0	0		0	0		0	0		0	0		0	0		0	0		0	0		0	0		0
sp|P98064-2|MASP1_MOUSE	MASP1	sp|P98064-2|MASP1_MOUSE Isoform 2 of Mannan-binding lectin serine protease 1 OS=Mus musculus GN=Masp1	1	12	12	6	21.8	Isoform 2 of Mannan-binding lectin serine protease 1	82.445	733	323.31	Tissue Leakage			3786600	0.159816		2426200	0.120131		8680800	0.175948			9554600	0.221891		4742900	0.14987		27278000	0.831491		1756100	0.195974		1299100	0.0619532		1362100	0.153889		0	0		0	0		0
sp|P42703-2|LIFR_MOUSE;sp|P42703|LIFR_MOUSE	LIFR	sp|P42703-2|LIFR_MOUSE Isoform 2 of Leukemia inhibitory factor receptor OS=Mus musculus GN=Lifr;sp|P42703|LIFR_MOUSE Leukemia inhibitory factor receptor OS=Mus musculus GN=Lifr PE=1 SV=1	2	3	3	3	5.3	Isoform 2 of Leukemia inhibitory factor receptor	81.286	719	14.005	Tissue Leakage			0	0		0	0		0	0			0	0		0	0		0	0		0	0		0	0		0	0		0	0		0	0		0
sp|Q8CG16|C1RA_MOUSE;sp|Q8CFG9|C1RB_MOUSE;sp|Q3UZ09|C1RL_MOUSE	C1RA	sp|Q8CG16|C1RA_MOUSE Complement C1r-A subcomponent OS=Mus musculus GN=C1ra PE=1 SV=1;sp|Q8CFG9|C1RB_MOUSE Complement C1r-B subcomponent OS=Mus musculus GN=C1rb PE=2 SV=1	3	8	8	8	14.7	Complement C1r-A subcomponent	80.072	707	125.09	Complement			0	0		0	0		843610	0.0170989			1693100	0.0393197		0	0		316010	0.00963265		0	0		0	0		0	0		0	0		0	0		0
sp|P98064|MASP1_MOUSE	MASP1	sp|P98064|MASP1_MOUSE Mannan-binding lectin serine protease 1 OS=Mus musculus GN=Masp1 PE=1 SV=2	1	11	5	5	19.9	Mannan-binding lectin serine protease 1	79.967	704	323.31	Tissue Leakage			0	0		0	0		2272300	0.0460565			2893300	0.0671925		0	0		5746500	0.175165		0	0		0	0		0	0		0	0		0	0		0
sp|Q8R146-2|APEH_MOUSE;sp|Q8R146|APEH_MOUSE	APEH	sp|Q8R146-2|APEH_MOUSE Isoform 2 of Acylamino-acid-releasing enzyme OS=Mus musculus GN=Apeh;sp|Q8R146|APEH_MOUSE Acylamino-acid-releasing enzyme OS=Mus musculus GN=Apeh PE=2 SV=3	2	4	4	4	8.5	Isoform 2 of Acylamino-acid-releasing enzyme	79.964	717	48.144	Tissue Leakage			285850	0.0120645		0	0		702050	0.0142296			0	0		0	0		0	0		0	0		1770600	0.0844387		0	0		0	0		0	0		243310
sp|Q08879|FBLN1_MOUSE;CON__ENSEMBL:ENSBTAP00000016046;sp|Q08879-2|FBLN1_MOUSE	FBLN1	sp|Q08879|FBLN1_MOUSE Fibulin-1 OS=Mus musculus GN=Fbln1 PE=1 SV=2;	3	5	5	5	8.9	Fibulin-1	78.032	705	30.676	Tissue Leakage			0	0		0	0		0	0			1844100	0.0428264		0	0		1649700	0.0502863		0	0		0	0		0	0		0	0		0	0		0
tr|D3Z3D5|D3Z3D5_MOUSE;sp|Q5SX79-2|SHRM1_MOUSE;sp|Q5SX79|SHRM1_MOUSE	D3Z3D5	tr|D3Z3D5|D3Z3D5_MOUSE Protein Shroom1 OS=Mus musculus GN=Shroom1 PE=4 SV=1;sp|Q5SX79-2|SHRM1_MOUSE Isoform 2 of Protein Shroom1 OS=Mus musculus GN=Shroom1;sp|Q5SX79|SHRM1_MOUSE Protein Shroom1 OS=Mus musculus GN=Shroom1 PE=1 SV=2	3	2	2	2	3.2	Protein Shroom1	77.217	715	-2	Tissue Leakage			0	0		0	0		0	0			57256	0.00132968		0	0		0	0		0	0		0	0		0	0		0	0		0	0		0
sp|P21981|TGM2_MOUSE;tr|G3UXE8|G3UXE8_MOUSE	TGM2	sp|P21981|TGM2_MOUSE Protein-glutamine gamma-glutamyltransferase 2 OS=Mus musculus GN=Tgm2 PE=1 SV=4	2	9	9	9	19.4	Protein-glutamine gamma-glutamyltransferase 2	77.06	686	113.32	Tissue Leakage			0	0		0	0		2030100	0.0411474			4682400	0.108742		2090400	0.0660542		4411700	0.134478		0	0		0	0		186150	0.0210311		0	0		0	0		0
sp|Q8CG14|CS1A_MOUSE;tr|E9Q6C2|E9Q6C2_MOUSE;sp|Q8CFG8|CS1B_MOUSE;tr|E0CZE7|E0CZE7_MOUSE	CS1A	sp|Q8CG14|CS1A_MOUSE Complement C1s-A subcomponent OS=Mus musculus GN=C1sa PE=2 SV=2;tr|E9Q6C2|E9Q6C2_MOUSE Protein C1s OS=Mus musculus GN=C1s PE=3 SV=1;sp|Q8CFG8|CS1B_MOUSE Complement C1s-B subcomponent OS=Mus musculus GN=C1sb PE=2 SV=1	4	4	4	4	9.7	Complement C1s-A subcomponent	76.857	688	44.812	Complement			0	0		0	0		552750	0.0112035			1101600	0.025583		0	0		262740	0.00800887		0	0		0	0		0	0		0	0		0	0		0
sp|Q921I1|TRFE_MOUSE;tr|E9Q035|E9Q035_MOUSE;tr|E9Q2Q7|E9Q2Q7_MOUSE;tr|F7CJN9|F7CJN9_MOUSE;tr|F7BAE9|F7BAE9_MOUSE;tr|D3YYR8|D3YYR8_MOUSE;tr|E9Q939|E9Q939_MOUSE;CON__Q2HJF0;CON__Q29443;CON__Q0IIK2	TRFE	sp|Q921I1|TRFE_MOUSE Serotransferrin OS=Mus musculus GN=Tf PE=1 SV=1;tr|E9Q035|E9Q035_MOUSE Protein Gm20425 OS=Mus musculus GN=Gm20425 PE=4 SV=1	10	23	23	23	27.8	Serotransferrin	76.723	697	323.31	Other Plasma Components			2097100	0.0885094		7795100	0.385966		2005300	0.0406448			1317300	0.0305923		0	0		0	0		0	0		1119900	0.0534073		0	0		0	0		1501900	0.789602		944180
sp|Q07968|F13B_MOUSE;CON__Q2TBQ1	F13B		2	19	19	19	24.7	Coagulation factor XIII B chain	76.195	669	323.31	Coagulation			93467000	3.94483		89392000	4.42615		86944000	1.76224			44438000	1.03201		111160000	3.51253		14209000	0.43312		30503000	3.40402		41138000	1.96184		4155500	0.469484		8211300	2.43554		1788100	0.940068		52914000
sp|Q91WP0|MASP2_MOUSE;sp|Q91WP0-2|MASP2_MOUSE	MASP2	sp|Q91WP0|MASP2_MOUSE Mannan-binding lectin serine protease 2 OS=Mus musculus GN=Masp2 PE=1 SV=1	2	7	7	7	11.4	Mannan-binding lectin serine protease 2	75.516	685	77.052	Tissue Leakage			0	0		0	0		0	0			1065500	0.0247446		0	0		3601300	0.109775		0	0		0	0		0	0		0	0		0	0		0
sp|P39655|LOX12_MOUSE	LOX12	sp|P39655|LOX12_MOUSE Arachidonate 12-lipoxygenase, 12S-type OS=Mus musculus GN=Alox12 PE=1 SV=4	1	2	2	2	4.5	Arachidonate 12-lipoxygenase, 12S-type	75.389	663	20.953	Tissue Leakage			0	0		0	0		0	0			0	0		0	0		0	0		0	0		0	0		0	0		0	0		0	0		0
sp|O08677|KNG1_MOUSE;tr|D3YTY9|D3YTY9_MOUSE;sp|O08677-3|KNG1_MOUSE;tr|D3Z2B2|D3Z2B2_MOUSE;CON__P01045-1;CON__Q2KJ62;CON__P01044-1	KNG1		7	15	15	2	21.2	Kininogen-1	73.101	661	323.31	Coagulation			2652000	0.111929		5684700	0.281472		6580300	0.133374			4813300	0.111782		1300400	0.0410911		5654600	0.172364		0	0		0	0		182380	0.0206051		0	0		0	0		0
tr|A2A839|A2A839_MOUSE;tr|A2A838|A2A838_MOUSE;sp|P48193|41_MOUSE;tr|A2A841|A2A841_MOUSE;tr|A2A842|A2A842_MOUSE;sp|P48193-2|41_MOUSE;tr|A2AD32|A2AD32_MOUSE;tr|F7BUB8|F7BUB8_MOUSE;tr|F6S4K9|F6S4K9_MOUSE;tr|F7CR30|F7CR30_MOUSE	A2A839	tr|A2A839|A2A839_MOUSE Protein Epb4.1 OS=Mus musculus GN=Epb4.1 PE=2 SV=1;tr|A2A838|A2A838_MOUSE Protein Epb4.1 (Fragment) OS=Mus musculus GN=Epb4.1 PE=2 SV=1;sp|P48193|41_MOUSE Protein 4.1 OS=Mus musculus GN=Epb41 PE=1 SV=2;tr|A2A841|A2A841_MOUSE Protein	10	9	9	9	21.8	Protein Epb4.1	72.423	639	64.603	Tissue Leakage			0	0		0	0		427080	0.00865634			0	0		0	0		0	0		0	0		0	0		0	0		0	0		0	0		0
sp|P20029|GRP78_MOUSE	GRP78	sp|P20029|GRP78_MOUSE 78 kDa glucose-regulated protein OS=Mus musculus GN=Hspa5 PE=1 SV=3	1	10	8	8	18	78 kDa glucose-regulated protein	72.421	655	166.12	Tissue Leakage			0	0		1167200	0.0577927		1488700	0.030174			1101500	0.0255807		0	0		227550	0.0069362		0	0		0	0		0	0		0	0		0	0		0
sp|P26262|KLKB1_MOUSE	KLKB1		1	3	3	3	5.3	Plasma kallikrein	71.382	638	41.811	Coagulation			0	0		0	0		0	0			0	0		0	0		0	0		0	0		0	0		0	0		0	0		0	0		0
sp|P63017|HSP7C_MOUSE;tr|Q504P4|Q504P4_MOUSE;sp|P17156|HSP72_MOUSE;tr|D3Z5E2|D3Z5E2_MOUSE;tr|D3YW43|D3YW43_MOUSE;sp|P16627|HS71L_MOUSE;sp|Q61696|HS71A_MOUSE;sp|P17879|HS71B_MOUSE	HSP7C	sp|P63017|HSP7C_MOUSE Heat shock cognate 71 kDa protein OS=Mus musculus GN=Hspa8 PE=1 SV=1;tr|Q504P4|Q504P4_MOUSE Heat shock cognate 71 kDa protein OS=Mus musculus GN=Hspa8 PE=2 SV=1;sp|P17156|HSP72_MOUSE Heat shock-related 70 kDa protein 2 OS=Mus musculus	8	17	17	15	30.3	Heat shock cognate 71 kDa protein	70.87	646	323.31	Tissue Leakage			0	0		828160	0.0410055		1833900	0.0371707			1384900	0.0321622		0	0		2315300	0.0705752		0	0		0	0		130360	0.0147279		0	0		0	0		0
REV__sp|O70174|ACHA4_MOUSE;REV__tr|B7ZBU7|B7ZBU7_MOUSE	ACHA4_MOUSE;REV	sp|O70174|ACHA4_MOUSE Neuronal acetylcholine receptor subunit alpha-4 OS=Mus musculus GN=Chrna4 PE=2 SV=2;tr|B7ZBU7|B7ZBU7_MOUSE Neuronal acetylcholine receptor subunit alpha-4 OS=Mus musculus GN=Chrna4 PE=2 SV=1	2	1	1	1	0	Neuronal acetylcholine receptor subunit alpha-4	70.304	629	15.899	Tissue Leakage			61417	0.00259214		0	0		0	0			0	0		0	0		0	0		0	0		0	0		0	0		0	0		0	0		0
tr|H7BX99|H7BX99_MOUSE;sp|P19221|THRB_MOUSE;CON__P00735	H7BX99		3	12	12	12	14.7	Prothrombin	70.211	617	323.31	Coagulation			9017500	0.380589		2796100	0.138446		12486000	0.253075			11321000	0.262913		0	0		5669400	0.172815		0	0		1716300	0.0818492		6211400	0.701758		0	0		0	0		2395900
sp|P07724|ALBU_MOUSE	ALBU	sp|P07724|ALBU_MOUSE Serum albumin OS=Mus musculus GN=Alb PE=1 SV=3	1	24	24	22	37.3	Serum albumin	68.692	608	323.31	Other Plasma Components			36838000	1.55477	1.99027	51438000	2.5469	2.81662	28077000	0.569083	1.49492		15893000	0.369091	1.81623	22768000	0.719442	0.854404	23883000	0.728004	1.79705	11562000	1.29027	1.44324	21935000	1.04607	1.32754	9597300	1.08429	1.68895	13086000	3.88142	3.93208	27925000	14.6812	14.6812	22120000
tr|D3YY36|D3YY36_MOUSE;sp|Q9DBD0|ICA_MOUSE	D3YY36	tr|D3YY36|D3YY36_MOUSE Protein 1300017J02Rik OS=Mus musculus GN=1300017J02Rik PE=2 SV=1;sp|Q9DBD0|ICA_MOUSE Inhibitor of carbonic anhydrase OS=Mus musculus GN=Ica PE=1 SV=1	2	4	4	4	8.7	Protein 1300017J02Rik	68.6	622	222.56	Tissue Leakage			0	0		726190	0.0359566		0	0			0	0		0	0		0	0		0	0		0	0		0	0		0	0		0	0		0
sp|Q61129|CFAI_MOUSE	CFAI	sp|Q61129|CFAI_MOUSE Complement factor I OS=Mus musculus GN=Cfi PE=1 SV=3	1	3	3	3	9.5	Complement factor I	67.26	603	92.867	Complement			0	0		0	0		0	0			132060	0.00306689		0	0		216620	0.00660303		0	0		0	0		0	0		0	0		0	0		0
sp|P70389|ALS_MOUSE	ALS	sp|P70389|ALS_MOUSE Insulin-like growth factor-binding protein complex acid labile subunit OS=Mus musculus GN=Igfals PE=2 SV=1	1	6	6	6	11.4	Insulin-like growth factor-binding protein complex acid labile subunit	66.959	603	57.373	Other Plasma Components			0	0		0	0		0	0			0	0		0	0		0	0		0	0		0	0		0	0		0	0		0	0		0
sp|P97873|LOXL1_MOUSE	LOXL1	sp|P97873|LOXL1_MOUSE Lysyl oxidase homolog 1 OS=Mus musculus GN=Loxl1 PE=2 SV=3	1	12	12	12	36.6	Lysyl oxidase homolog 1	66.506	607	323.31	Tissue Leakage			0	0		0	0		2894300	0.0586636			4222600	0.0980635		0	0		6800900	0.207306		0	0		0	0		2247200	0.253887		0	0		0	0		0
sp|Q8BH35|CO8B_MOUSE;sp|Q8BH35-2|CO8B_MOUSE	CO8B	sp|Q8BH35|CO8B_MOUSE Complement component C8 beta chain OS=Mus musculus GN=C8b PE=1 SV=1;sp|Q8BH35-2|CO8B_MOUSE Isoform 2 of Complement component C8 beta chain OS=Mus musculus GN=C8b	2	17	17	17	29.2	Complement component C8 beta chain	66.229	589	323.31	Complement			555050	0.0234262		0	0		7759100	0.157267			9150800	0.212514		0	0		1169100	0.0356366		0	0		0	0		0	0		0	0		0	0		0
sp|Q07797|LG3BP_MOUSE	LG3BP	sp|Q07797|LG3BP_MOUSE Galectin-3-binding protein OS=Mus musculus GN=Lgals3bp PE=1 SV=1	1	2	2	2	3.3	Galectin-3-binding protein	64.49	577	323.31	Tissue Leakage			0	0		0	0		0	0			310540	0.00721182		0	0		0	0		0	0		2258700	0.107716		0	0		0	0		0	0		0
sp|Q8BND5-3|QSOX1_MOUSE	QSOX1	sp|Q8BND5-3|QSOX1_MOUSE Isoform 3 of Sulfhydryl oxidase 1 OS=Mus musculus GN=Qsox1	1	12	12	2	22.9	Isoform 3 of sulfhydryl oxidase 1	63.336	568	323.31	Tissue Leakage			0	0		0	0		0	0			6840400	0.158858		0	0		7262600	0.221379		0	0		0	0		1533900	0.173299		0	0		0	0		0
sp|Q3UV17|K22O_MOUSE	K22O	sp|Q3UV17|K22O_MOUSE Keratin, type II cytoskeletal 2 oral OS=Mus musculus GN=Krt76 PE=2 SV=1	1	4	1	1	4.9	Keratin, type II cytoskeletal 2 oral	62.844	594	323.31	Tissue Leakage			0	0		0	0		0	0			2143500	0.0497796		0	0		3330800	0.10153		0	0		0	0		516910	0.0584		0	0		0	0		0
sp|Q61508|ECM1_MOUSE;tr|D3Z0U9|D3Z0U9_MOUSE;tr|D3Z038|D3Z038_MOUSE;sp|Q61508-2|ECM1_MOUSE;tr|F8WI14|F8WI14_MOUSE;tr|D3YV22|D3YV22_MOUSE;tr|D3YV64|D3YV64_MOUSE;tr|D3Z772|D3Z772_MOUSE	ECM1	sp|Q61508|ECM1_MOUSE Extracellular matrix protein 1 OS=Mus musculus GN=Ecm1 PE=1 SV=2;tr|D3Z0U9|D3Z0U9_MOUSE Extracellular matrix protein 1 (Fragment) OS=Mus musculus GN=Ecm1 PE=2 SV=1;tr|D3Z038|D3Z038_MOUSE Extracellular matrix protein 1 (Fragment) OS=Mus	8	6	6	6	15.6	Extracellular matrix protein 1	62.832	559	40.672	Tissue Leakage			0	0		0	0		754260	0.0152878			797260	0.0185152		0	0		0	0		0	0		0	0		0	0		0	0		0	0		0
tr|D3Z5G7|D3Z5G7_MOUSE	D3Z5G7	tr|D3Z5G7|D3Z5G7_MOUSE Protein Ces1b OS=Mus musculus GN=Ces1b PE=4 SV=1	1	4	2	2	9.9	Protein Ces1b	62.196	567	323.31	Tissue Leakage			0	0		0	0		0	0			248250	0.00576523		0	0		1511600	0.0460767		0	0		0	0		0	0		170810	0.0506637		0	0		0
tr|F7ADT6|F7ADT6_MOUSE;tr|F7ADQ2|F7ADQ2_MOUSE;sp|Q6PAR5-5|GAPD1_MOUSE;sp|Q6PAR5-2|GAPD1_MOUSE;sp|Q6PAR5-6|GAPD1_MOUSE;sp|Q6PAR5|GAPD1_MOUSE;sp|Q6PAR5-4|GAPD1_MOUSE;tr|F7ADS7|F7ADS7_MOUSE;tr|F6X819|F6X819_MOUSE	F7ADT6	tr|F7ADT6|F7ADT6_MOUSE GTPase-activating protein and VPS9 domain-containing protein 1 (Fragment) OS=Mus musculus GN=Gapvd1 PE=4 SV=1;tr|F7ADQ2|F7ADQ2_MOUSE GTPase-activating protein and VPS9 domain-containing protein 1 (Fragment) OS=Mus musculus GN=Gapvd1	9	3	3	3	8.9	GTPase-activating protein and VPS9 domain-containing protein 1 (Fragment)	62.1	548	13.16	Tissue Leakage			0	0		0	0		87326	0.00176998			0	0		0	0		208930	0.00636862		0	0		0	0		0	0		0	0		0	0		0
sp|P06683|CO9_MOUSE;tr|H3BKN4|H3BKN4_MOUSE	CO9	sp|P06683|CO9_MOUSE Complement component C9 OS=Mus musculus GN=C9 PE=1 SV=2	2	19	19	19	35	Complement component C9	62.002	548	323.31	Complement			0	0		0	0		11990000	0.243021			25263000	0.586695		0	0		0	0		0	0		197000	0.0093948		564610	0.0637891		0	0		0	0		0
sp|P23953|EST1C_MOUSE;sp|Q8VCT4|CES1D_MOUSE	EST1C	sp|P23953|EST1C_MOUSE Carboxylesterase 1C OS=Mus musculus GN=Ces1c PE=1 SV=4	2	6	6	4	16.2	Carboxylesterase 1C	61.055	554	68.563	Tissue Leakage			0	0		88415	0.00437778		0	0			0	0		0	0		669630	0.0204117		0	0		0	0		0	0		0	0		0	0		0
tr|A2A998|A2A998_MOUSE;tr|A2A997|A2A997_MOUSE;sp|Q8K182|CO8A_MOUSE	A2A998	tr|A2A998|A2A998_MOUSE Complement component C8 alpha chain OS=Mus musculus GN=C8a PE=2 SV=1;tr|A2A997|A2A997_MOUSE Complement component C8 alpha chain OS=Mus musculus GN=C8a PE=2 SV=1;sp|Q8K182|CO8A_MOUSE Complement component C8 alpha chain OS=Mus musculus	3	16	16	16	31.5	Complement component C8 alpha chain	61.008	543	323.31	Complement			0	0		0	0		13491000	0.273445			10966000	0.254669		0	0		679920	0.0207254		0	0		0	0		388090	0.043846		0	0		0	0		0
sp|P63038|CH60_MOUSE;tr|D3Z7J9|D3Z7J9_MOUSE;tr|D3Z2F2|D3Z2F2_MOUSE;sp|P63038-2|CH60_MOUSE	CH60	sp|P63038|CH60_MOUSE 60 kDa heat shock protein, mitochondrial OS=Mus musculus GN=Hspd1 PE=1 SV=1;tr|D3Z7J9|D3Z7J9_MOUSE 60 kDa heat shock protein, mitochondrial (Fragment) OS=Mus musculus GN=Hspd1 PE=2 SV=1;tr|D3Z2F2|D3Z2F2_MOUSE 60 kDa heat shock protein,	4	3	3	3	9.6	60 kDa heat shock protein, mitochondrial	60.955	573	16.514	Tissue Leakage			0	0		0	0		554420	0.0112374			0	0		0	0		98336	0.00299749		0	0		0	0		0	0		0	0		0	0		0
sp|P14685|PSMD3_MOUSE	PSMD3	sp|P14685|PSMD3_MOUSE 26S proteasome non-ATPase regulatory subunit 3 OS=Mus musculus GN=Psmd3 PE=1 SV=3	1	1	1	1	2.8	26S proteasome non-ATPase regulatory subunit 3	60.718	530	101.06	Tissue Leakage			0	0		0	0		0	0			239680	0.00556621		0	0		1717700	0.0523591		0	0		0	0		0	0		0	0		0	0		0
sp|Q9DBB9|CPN2_MOUSE	CPN2	sp|Q9DBB9|CPN2_MOUSE Carboxypeptidase N subunit 2 OS=Mus musculus GN=Cpn2 PE=1 SV=2	1	8	8	8	19.9	Carboxypeptidase N subunit 2	60.478	547	323.31	Coagulation			783660	0.0330749		1205400	0.0596842		3031400	0.0614424			1999500	0.0464354		0	0		1644900	0.05014		0	0		0	0		101220	0.0114357		0	0		0	0		0
sp|P11983|TCPA_MOUSE;sp|P11983-2|TCPA_MOUSE;tr|F2Z483|F2Z483_MOUSE	TCPA	sp|P11983|TCPA_MOUSE T-complex protein 1 subunit alpha OS=Mus musculus GN=Tcp1 PE=1 SV=3;sp|P11983-2|TCPA_MOUSE Isoform 2 of T-complex protein 1 subunit alpha OS=Mus musculus GN=Tcp1	3	14	14	14	33.3	T-complex protein 1 subunit alpha	60.448	556	323.31	Tissue Leakage			0	0		0	0		619480	0.012556			0	0		0	0		6990400	0.213082		0	0		0	0		0	0		0	0		0	0		0
sp|P24270|CATA_MOUSE;tr|A2AL20|A2AL20_MOUSE	CATA	sp|P24270|CATA_MOUSE Catalase OS=Mus musculus GN=Cat PE=1 SV=4;tr|A2AL20|A2AL20_MOUSE Catalase OS=Mus musculus GN=Cat PE=4 SV=1	2	18	18	18	45.5	Catalase	59.795	527	323.31	Tissue Leakage			8979700	0.378994		3427300	0.169699		4497100	0.0911502			0	0		4271100	0.134962		1713600	0.0522341		1370700	0.152965		3446600	0.164366		0	0		0	0		0	0		0
sp|P80313|TCPH_MOUSE	TCPH	sp|P80313|TCPH_MOUSE T-complex protein 1 subunit eta OS=Mus musculus GN=Cct7 PE=1 SV=1	1	5	5	5	9.7	T-complex protein 1 subunit eta	59.652	544	27.297	Tissue Leakage			0	0		0	0		0	0			0	0		0	0		1056100	0.0321921		0	0		0	0		0	0		0	0		0	0		0
sp|P80316|TCPE_MOUSE;tr|E0CZA1|E0CZA1_MOUSE	TCPE	sp|P80316|TCPE_MOUSE T-complex protein 1 subunit epsilon OS=Mus musculus GN=Cct5 PE=1 SV=1	2	8	8	8	18.5	T-complex protein 1 subunit epsilon	59.623	541	109.04	Tissue Leakage			0	0		0	0		359210	0.00728071			0	0		0	0		3643700	0.111068		0	0		0	0		0	0		0	0		0	0		0
sp|P42932|TCPQ_MOUSE;tr|H3BL49|H3BL49_MOUSE;tr|H3BJB6|H3BJB6_MOUSE;tr|H3BLL1|H3BLL1_MOUSE;tr|H3BKG2|H3BKG2_MOUSE	TCPQ	sp|P42932|TCPQ_MOUSE T-complex protein 1 subunit theta OS=Mus musculus GN=Cct8 PE=1 SV=3;tr|H3BL49|H3BL49_MOUSE T-complex protein 1 subunit theta OS=Mus musculus GN=Cct8 PE=2 SV=1;tr|H3BJB6|H3BJB6_MOUSE T-complex protein 1 subunit theta (Fragment) OS=Mus m	5	5	5	5	10.9	T-complex protein 1 subunit theta	59.555	548	26.007	Tissue Leakage			0	0		0	0		360950	0.00731598			398100	0.00924527		569780	0.0180044		1635300	0.0498474		0	0		0	0		298140	0.0336836		0	0		0	0		0
sp|Q9ESB3|HRG_MOUSE	HRG	sp|Q9ESB3|HRG_MOUSE Histidine-rich glycoprotein OS=Mus musculus GN=Hrg PE=1 SV=2	1	17	17	17	24.4	Histidine-rich glycoprotein	59.162	525	323.31	Coagulation			16478000	0.695464		6080400	0.301065		22511000	0.456268			16669000	0.387112		19540000	0.617441		20740000	0.632199		4649800	0.5189		2859200	0.136353		3505300	0.396025		0	0		0	0		3668500
sp|Q91XD4|FTCD_MOUSE	FTCD	sp|Q91XD4|FTCD_MOUSE Formimidoyltransferase-cyclodeaminase OS=Mus musculus GN=Ftcd PE=1 SV=1	1	5	5	5	15.5	Formimidoyltransferase-cyclodeaminase	58.938	541	25.72	Tissue Leakage			0	0		0	0		1848600	0.0374687			705280	0.0163791		0	0		0	0		0	0		0	0		0	0		0	0		0	0		0
tr|E9Q509|E9Q509_MOUSE;tr|G3X925|G3X925_MOUSE;sp|P53657|KPYR_MOUSE;tr|D3Z2C4|D3Z2C4_MOUSE	E9Q509	tr|E9Q509|E9Q509_MOUSE Pyruvate kinase OS=Mus musculus GN=Pklr PE=2 SV=1;tr|G3X925|G3X925_MOUSE Pyruvate kinase OS=Mus musculus GN=Pklr PE=3 SV=1;sp|P53657|KPYR_MOUSE Pyruvate kinase isozymes R/L OS=Mus musculus GN=Pklr PE=2 SV=1	4	6	5	5	18	Pyruvate kinase	58.82	543	32.145	Tissue Leakage			0	0		0	0		131020	0.0026556			0	0		0	0		1666900	0.0508106		0	0		0	0		0	0		0	0		0	0		0
tr|Q3U0I3|Q3U0I3_MOUSE;sp|P80318|TCPG_MOUSE;tr|E9Q133|E9Q133_MOUSE;tr|F6Q609|F6Q609_MOUSE	Q3U0I3	tr|Q3U0I3|Q3U0I3_MOUSE T-complex protein 1 subunit gamma OS=Mus musculus GN=Cct3 PE=2 SV=1;sp|P80318|TCPG_MOUSE T-complex protein 1 subunit gamma OS=Mus musculus GN=Cct3 PE=1 SV=1;tr|E9Q133|E9Q133_MOUSE T-complex protein 1 subunit gamma OS=Mus musculus GN=	4	7	7	7	19	T-complex protein 1 subunit gamma	58.278	521	38.711	Tissue Leakage			0	0		0	0		0	0			235010	0.00545775		0	0		3056700	0.0931746		0	0		0	0		137770	0.0155651		0	0		0	0		0
sp|P80315|TCPD_MOUSE;tr|G5E839|G5E839_MOUSE;tr|G3UYW5|G3UYW5_MOUSE	TCPD	sp|P80315|TCPD_MOUSE T-complex protein 1 subunit delta OS=Mus musculus GN=Cct4 PE=1 SV=3;tr|G5E839|G5E839_MOUSE T-complex protein 1 subunit delta OS=Mus musculus GN=Cct4 PE=2 SV=1	3	6	6	6	14.1	T-complex protein 1 subunit delta	58.066	539	187.68	Tissue Leakage			0	0		0	0		136290	0.00276242			0	0		0	0		3086100	0.0940708		0	0		0	0		0	0		0	0		0	0		0
sp|P80317|TCPZ_MOUSE;tr|E9QPA6|E9QPA6_MOUSE;sp|Q61390|TCPW_MOUSE;tr|B1AT05|B1AT05_MOUSE	TCPZ	sp|P80317|TCPZ_MOUSE T-complex protein 1 subunit zeta OS=Mus musculus GN=Cct6a PE=1 SV=3;tr|E9QPA6|E9QPA6_MOUSE T-complex protein 1 subunit zeta OS=Mus musculus GN=Cct6a PE=3 SV=1	4	9	9	9	26.4	T-complex protein 1 subunit zeta	58.004	531	92.748	Tissue Leakage			0	0		0	0		604430	0.012251			0	0		0	0		4255600	0.12972		0	0		0	0		0	0		0	0		0	0		0
sp|Q9JMA7|CP341_MOUSE;sp|Q64459|CP3AB_MOUSE	CP341	sp|Q9JMA7|CP341_MOUSE Cytochrome P450 3A41 OS=Mus musculus GN=Cyp3a41a PE=2 SV=2;sp|Q64459|CP3AB_MOUSE Cytochrome P450 3A11 OS=Mus musculus GN=Cyp3a11 PE=1 SV=1	2	1	1	1	1.6	Cytochrome P450 3A41	57.986	504	12.614	Tissue Leakage			0	0		0	0		17249000	0.349614			0	0		0	0		1267700	0.0386422		0	0		0	0		0	0		0	0		0	0		3229500
sp|P52480-2|KPYM_MOUSE;sp|P52480|KPYM_MOUSE	KPYM	sp|P52480-2|KPYM_MOUSE Isoform M1 of Pyruvate kinase isozymes M1/M2 OS=Mus musculus GN=Pkm;sp|P52480|KPYM_MOUSE Pyruvate kinase isozymes M1/M2 OS=Mus musculus GN=Pkm PE=1 SV=4	2	7	7	6	22.2	Isoform M1 of Pyruvate kinase isozymes M1/M2	57.984	531	91.799	Tissue Leakage			0	0		0	0		340930	0.0069102			0	0		0	0		1759700	0.0536393		0	0		0	0		0	0		0	0		0	0		0
sp|P00687|AMY1_MOUSE;tr|D3YYQ5|D3YYQ5_MOUSE;sp|P00688|AMYP_MOUSE;tr|G3UXY7|G3UXY7_MOUSE;tr|E9PV85|E9PV85_MOUSE;CON__Q3MHH8	AMY1	sp|P00687|AMY1_MOUSE Alpha-amylase 1 OS=Mus musculus GN=Amy1 PE=1 SV=2;tr|D3YYQ5|D3YYQ5_MOUSE Alpha-amylase 1 (Fragment) OS=Mus musculus GN=Amy1 PE=2 SV=2	6	18	18	18	49.7	Alpha-amylase 1	57.643	511	323.31	Tissue Leakage			1123200	0.0474054		0	0		2366800	0.0479719			0	0		2439300	0.077079		0	0		0	0		8664300	0.413195		0	0		0	0		0	0		0
sp|O08538|ANGP1_MOUSE	ANGP1	sp|O08538|ANGP1_MOUSE Angiopoietin-1 OS=Mus musculus GN=Angpt1 PE=2 SV=2	1	12	12	12	26.5	Angiopoietin-1	57.518	498	323.31	Tissue Leakage			0	0		0	0		4358900	0.0883491			6307800	0.146489		0	0		2326500	0.0709166		0	0		0	0		0	0		0	0		0	0		0
sp|P80314|TCPB_MOUSE	TCPB	sp|P80314|TCPB_MOUSE T-complex protein 1 subunit beta OS=Mus musculus GN=Cct2 PE=1 SV=4	1	11	11	11	31.6	T-complex protein 1 subunit beta	57.477	535	322.53	Tissue Leakage			0	0		0	0		0	0			576920	0.0133981		0	0		7742700	0.236014		0	0		0	0		0	0		0	0		0	0		0
sp|P24456|CP2DA_MOUSE;tr|Q8BVD2|Q8BVD2_MOUSE;tr|L7N463|L7N463_MOUSE;tr|Q6P8N9|Q6P8N9_MOUSE;tr|Q9JKY7|Q9JKY7_MOUSE	CP2DA	sp|P24456|CP2DA_MOUSE Cytochrome P450 2D10 OS=Mus musculus GN=Cyp2d10 PE=2 SV=2;tr|Q8BVD2|Q8BVD2_MOUSE Cytochrome P450, family 2, subfamily d, polypeptide 12 OS=Mus musculus GN=Cyp2d12 PE=2 SV=1;tr|L7N463|L7N463_MOUSE Protein Cyp2d34 OS=Mus musculus GN=Cyp	5	4	4	2	9.3	Cytochrome P450 2D10	57.233	504	26.63	Tissue Leakage			0	0		0	0		3494100	0.0708208			1242700	0.0288598		0	0		1525300	0.0464943		0	0		0	0		0	0		0	0		0	0		0
sp|P11714|CP2D9_MOUSE	CP2D9	sp|P11714|CP2D9_MOUSE Cytochrome P450 2D9 OS=Mus musculus GN=Cyp2d9 PE=1 SV=2	1	4	3	3	10.3	Cytochrome P450 2D9	56.949	504	31.013	Tissue Leakage			0	0		0	0		2710300	0.0549342			0	0		0	0		0	0		0	0		0	0		0	0		0	0		0	0		0
sp|P47738|ALDH2_MOUSE	ALDH2	sp|P47738|ALDH2_MOUSE Aldehyde dehydrogenase, mitochondrial OS=Mus musculus GN=Aldh2 PE=1 SV=1	1	2	2	2	5.2	Aldehyde dehydrogenase, mitochondrial	56.537	519	23.129	Tissue Leakage			0	0		0	0		0	0			0	0		0	0		0	0		0	0		0	0		0	0		0	0		0	0		0
sp|P56480|ATPB_MOUSE	ATPB	sp|P56480|ATPB_MOUSE ATP synthase subunit beta, mitochondrial OS=Mus musculus GN=Atp5b PE=1 SV=2	1	4	4	4	11.7	ATP synthase subunit beta, mitochondrial	56.3	529	47.437	Tissue Leakage			0	0		0	0		0	0			134530	0.00312426		0	0		0	0		0	0		0	0		0	0		0	0		0	0		0
sp|P24547|IMDH2_MOUSE	IMDH2	sp|P24547|IMDH2_MOUSE Inosine-5-monophosphate dehydrogenase 2 OS=Mus musculus GN=Impdh2 PE=1 SV=2	1	5	5	5	13.2	Inosine-5-monophosphate dehydrogenase 2	55.814	514	42.365	Tissue Leakage			0	0		0	0		0	0			0	0		0	0		2944600	0.0897576		0	0		0	0		0	0		0	0		0	0		0
sp|Q61247|A2AP_MOUSE;tr|Q5ND35|Q5ND35_MOUSE;tr|E9PXE0|E9PXE0_MOUSE	A2AP		3	14	14	14	32	Alpha-2-antiplasmin	54.971	491	323.31	Coagulation			3050800	0.128761		2473300	0.122463		4496200	0.091132			7276800	0.168993		1703800	0.0538381		15319000	0.466955		0	0		0	0		708650	0.0800626		0	0		0	0		0
sp|Q8BPB5|FBLN3_MOUSE;tr|F6ZFS0|F6ZFS0_MOUSE	FBLN3	sp|Q8BPB5|FBLN3_MOUSE EGF-containing fibulin-like extracellular matrix protein 1 OS=Mus musculus GN=Efemp1 PE=2 SV=1	2	4	4	4	17.8	EGF-containing fibulin-like extracellular matrix protein 1	54.952	493	323.31	Tissue Leakage			0	0		0	0		0	0			955960	0.0222007		0	0		6749400	0.205736		0	0		0	0		1877400	0.212107		0	0		0	0		0
sp|P29788|VTNC_MOUSE	VTNC	sp|P29788|VTNC_MOUSE Vitronectin OS=Mus musculus GN=Vtn PE=1 SV=2	1	6	6	6	14.2	Vitronectin	54.848	478	69.931	Other Plasma Components			0	0		0	0		2455200	0.0497636			1534500	0.0356365		0	0		562090	0.0171337		0	0		0	0		0	0		0	0		0	0		0
sp|Q8K0E8|FIBB_MOUSE	FIBB		1	46	46	42	62.8	Fibrinogen beta chain	54.752	481	323.31	Coagulation			215280000	9.08603	10.9252	174490000	8.6397	10.2399	334380000	6.77744	12.0083		452230000	10.5024	13.1274	670380000	21.1832	22.9909	147300000	4.49001	7.96592	111420000	12.434	15.3748	463160000	22.0878	26.3224	55892000	6.31463	8.07507	72895000	21.6213	23.569	14520000	7.63368	9.20678	167070000
tr|D3Z6F5|D3Z6F5_MOUSE;sp|Q03265|ATPA_MOUSE	D3Z6F5	tr|D3Z6F5|D3Z6F5_MOUSE ATP synthase subunit alpha OS=Mus musculus GN=Atp5a1 PE=3 SV=1;sp|Q03265|ATPA_MOUSE ATP synthase subunit alpha, mitochondrial OS=Mus musculus GN=Atp5a1 PE=1 SV=1	2	4	4	4	10.7	ATP synthase subunit alpha	54.594	503	85.436	Tissue Leakage			0	0		0	0		0	0			277700	0.00644916		0	0		541830	0.0165161		0	0		0	0		0	0		0	0		0	0		0
sp|P49182|HEP2_MOUSE	HEP2	sp|P49182|HEP2_MOUSE Heparin cofactor 2 OS=Mus musculus GN=Serpind1 PE=1 SV=1	1	3	3	3	6.9	Heparin cofactor 2	54.496	478	261.52	Tissue Leakage			0	0		0	0		0	0			1086900	0.0252416		0	0		1895300	0.0577727		0	0		0	0		0	0		0	0		0	0		0
sp|Q8R4V5-2|OIT3_MOUSE;sp|Q8R4V5|OIT3_MOUSE	OIT3	sp|Q8R4V5-2|OIT3_MOUSE Isoform 2 of Oncoprotein-induced transcript 3 protein OS=Mus musculus GN=Oit3;sp|Q8R4V5|OIT3_MOUSE Oncoprotein-induced transcript 3 protein OS=Mus musculus GN=Oit3 PE=2 SV=2	2	3	3	3	6.7	Isoform 2 of Oncoprotein-induced transcript 3 protein	54.304	492	18.442	Tissue Leakage			0	0		0	0		2003200	0.0406022			0	0		0	0		0	0		0	0		0	0		0	0		0	0		0	0		0
sp|Q8VI40|TRI60_MOUSE	TRI60	sp|Q8VI40|TRI60_MOUSE Tripartite motif-containing protein 60 OS=Mus musculus GN=Trim60 PE=2 SV=1	1	1	1	1	1.7	Tripartite motif-containing protein 60	54.198	466	25.956	Tissue Leakage			0	0		0	0		0	0			0	0		0	0		0	0		0	0		0	0		0	0		0	0		0	0		0
sp|O88947|FA10_MOUSE;tr|Q3U3V1|Q3U3V1_MOUSE	FA10		2	4	4	4	7.7	Coagulation factor X	54.017	481	66.149	Coagulation			0	0		0	0		0	0			711930	0.0165335		0	0		0	0		0	0		0	0		0	0		0	0		0	0		0
sp|P21614|VTDB_MOUSE	VTDB	sp|P21614|VTDB_MOUSE Vitamin D-binding protein OS=Mus musculus GN=Gc PE=1 SV=2	1	8	8	8	12.2	Vitamin D-binding protein	53.6	476	323.31	Other Plasma Components			756710	0.0319374		1790400	0.0886498		1304400	0.0264385			0	0		0	0		0	0		0	0		0	0		0	0		0	0		0	0		0
sp|Q61805|LBP_MOUSE;tr|F6XKX9|F6XKX9_MOUSE;tr|A2AC65|A2AC65_MOUSE	LBP		3	5	5	5	10.6	Lipopolysaccharide-binding protein musculus	53.055	481	44.134	Acute Phase Reactant			0	0		0	0		0	0			3994500	0.0927662		0	0		567520	0.0172992		0	0		0	0		583750	0.0659515		0	0		0	0		0
sp|Q8R016|BLMH_MOUSE;tr|E9PY26|E9PY26_MOUSE;tr|E9Q6V3|E9Q6V3_MOUSE;tr|E9PZH4|E9PZH4_MOUSE	BLMH	sp|Q8R016|BLMH_MOUSE Bleomycin hydrolase OS=Mus musculus GN=Blmh PE=2 SV=1;tr|E9PY26|E9PY26_MOUSE Bleomycin hydrolase (Fragment) OS=Mus musculus GN=Blmh PE=2 SV=1	4	5	5	5	12.3	Bleomycin hydrolase	52.511	455	49.549	Tissue Leakage			0	0		0	0		0	0			0	0		0	0		0	0		0	0		0	0		0	0		0	0		0	0		0
sp|Q8CBY8-2|DCTN4_MOUSE;sp|Q8CBY8|DCTN4_MOUSE	DCTN4	sp|Q8CBY8-2|DCTN4_MOUSE Isoform 2 of Dynactin subunit 4 OS=Mus musculus GN=Dctn4;sp|Q8CBY8|DCTN4_MOUSE Dynactin subunit 4 OS=Mus musculus GN=Dctn4 PE=1 SV=1	2	6	6	6	25.4	Isoform 2 of Dynactin subunit 4	52.241	460	46.609	Tissue Leakage			0	0		0	0		402990	0.00816807			0	0		0	0		768360	0.0234212		0	0		0	0		0	0		0	0		0	0		0
sp|Q9Z2W0|DNPEP_MOUSE	DNPEP	sp|Q9Z2W0|DNPEP_MOUSE Aspartyl aminopeptidase OS=Mus musculus GN=Dnpep PE=2 SV=2	1	7	7	7	19.7	Aspartyl aminopeptidase	52.206	473	156.92	Tissue Leakage			0	0		0	0		1254600	0.0254291			0	0		0	0		3083800	0.0940007		0	0		0	0		0	0		0	0		0	0		0
sp|P32261|ANT3_MOUSE;CON__P41361	ANT3		2	5	5	5	15.5	Antithrombin-III	52.003	465	45.278	Coagulation			0	0		0	0		862240	0.0174765			0	0		0	0		968820	0.0295317		0	0		0	0		0	0		0	0		0	0		0
sp|Q9JJN5|CBPN_MOUSE;CON__Q2KJ83	CBPN	sp|Q9JJN5|CBPN_MOUSE Carboxypeptidase N catalytic chain OS=Mus musculus GN=Cpn1 PE=2 SV=1	2	14	14	14	43.5	Carboxypeptidase N catalytic chain	51.845	457	323.31	Coagulation			539240	0.022759		1028400	0.0509202		1329200	0.0269411			0	0		0	0		703840	0.0214545		0	0		0	0		0	0		0	0		0	0		0
sp|P33587|PROC_MOUSE	PROC	sp|P33587|PROC_MOUSE Vitamin K-dependent protein C OS=Mus musculus GN=Proc PE=1 SV=2	1	3	3	3	8.3	Vitamin K-dependent protein C	51.818	460	15.973	Tissue Leakage			246450	0.0104016		0	0		0	0			0	0		0	0		0	0		0	0		0	0		0	0		0	0		0	0		0
sp|Q06890|CLUS_MOUSE;tr|E9PUU2|E9PUU2_MOUSE;tr|E9PXG5|E9PXG5_MOUSE;tr|E9Q8Y5|E9Q8Y5_MOUSE;tr|E9Q9B8|E9Q9B8_MOUSE;tr|E9Q2G2|E9Q2G2_MOUSE	CLUS	sp|Q06890|CLUS_MOUSE Clusterin OS=Mus musculus GN=Clu PE=1 SV=1;tr|E9PUU2|E9PUU2_MOUSE Clusterin (Fragment) OS=Mus musculus GN=Clu PE=2 SV=1;tr|E9PXG5|E9PXG5_MOUSE Clusterin (Fragment) OS=Mus musculus GN=Clu PE=2 SV=1;tr|E9Q8Y5|E9Q8Y5_MOUSE Clusterin (Frag	6	21	21	21	37.9	Cluterin	51.655	448	323.31	Lipoproteins			7538500	0.318167		7473800	0.370058		36475000	0.7393			37688000	0.875247		7385500	0.233373		27819000	0.847981		1476800	0.164805		1886300	0.0899564		7520500	0.849659		0	0		0	0		0
sp|P40124|CAP1_MOUSE	CAP1	sp|P40124|CAP1_MOUSE Adenylyl cyclase-associated protein 1 OS=Mus musculus GN=Cap1 PE=1 SV=4	1	5	5	5	17.3	Adenylyl cyclase-associated protein 1	51.564	474	236.24	Tissue Leakage			0	0		0	0		252310	0.00511399			0	0		0	0		295060	0.00899405		0	0		0	0		0	0		0	0		0	0		0
tr|Q3UT49|Q3UT49_MOUSE;sp|Q64458|CP2CT_MOUSE	Q3UT49	tr|Q3UT49|Q3UT49_MOUSE Cytochrome P450 2C29 OS=Mus musculus GN=Cyp2c29 PE=2 SV=1;sp|Q64458|CP2CT_MOUSE Cytochrome P450 2C29 OS=Mus musculus GN=Cyp2c29 PE=1 SV=2	2	1	1	1	3.5	Cytochrome P450 2C29	51.545	451	15.074	Tissue Leakage			0	0		0	0		515360	0.0104457			0	0		0	0		0	0		0	0		0	0		0	0		0	0		0	0		0
sp|P08607|C4BPA_MOUSE;tr|F6QLW4|F6QLW4_MOUSE;tr|E9PUZ8|E9PUZ8_MOUSE	C4BPA	sp|P08607|C4BPA_MOUSE C4b-binding protein OS=Mus musculus GN=C4bpa PE=1 SV=3	3	6	6	6	13.4	C4b-binding protein	51.523	469	323.31	Complement			0	0		0	0		1973400	0.0399982			1315000	0.0305389		0	0		282810	0.00862064		0	0		0	0		0	0		0	0		0	0		0
sp|Q91X72|HEMO_MOUSE	HEMO	sp|Q91X72|HEMO_MOUSE Hemopexin OS=Mus musculus GN=Hpx PE=1 SV=2	1	8	8	8	12.8	Hemopexin	51.317	460	323.31	Other Plasma Components			0	0		1224100	0.0606101		667880	0.013537			0	0		0	0		0	0		0	0		0	0		0	0		0	0		0	0		0
sp|Q8R0Z6|ANGL6_MOUSE;sp|Q9R045|ANGL2_MOUSE	ANGL6	sp|Q8R0Z6|ANGL6_MOUSE Angiopoietin-related protein 6 OS=Mus musculus GN=Angptl6 PE=2 SV=1	2	20	20	20	45.5	Angiopoietin-related protein 6	51.095	457	323.31	Tissue Leakage			1289100	0.0544073		863890	0.0427746		13301000	0.269594			10557000	0.24517		807390	0.0255126		23307000	0.710446		0	0		0	0		1580200	0.178529		0	0		0	0		0
sp|A2AQ07|TBB1_MOUSE;CON__ENSEMBL:ENSBTAP00000025008	TBB1	sp|A2AQ07|TBB1_MOUSE Tubulin beta-1 chain OS=Mus musculus GN=Tubb1 PE=1 SV=1	2	9	9	7	30.2	Tubulin beta-1 chain	50.44	451	245.81	Tissue Leakage			0	0		0	0		0	0			73036	0.00169615		0	0		219210	0.00668198		0	0		0	0		0	0		0	0		0	0		0
sp|P10126|EF1A1_MOUSE;sp|P62631|EF1A2_MOUSE;tr|D3Z3I8|D3Z3I8_MOUSE;tr|D3YZ68|D3YZ68_MOUSE	EF1A1	sp|P10126|EF1A1_MOUSE Elongation factor 1-alpha 1 OS=Mus musculus GN=Eef1a1 PE=1 SV=3;sp|P62631|EF1A2_MOUSE Elongation factor 1-alpha 2 OS=Mus musculus GN=Eef1a2 PE=1 SV=1	4	4	4	4	12.1	Elongation factor 1-alpha 1	50.113	462	99.667	Tissue Leakage			0	0		0	0		305160	0.00618519			321740	0.00747193		0	0		1263800	0.0385233		0	0		0	0		0	0		0	0		0	0		0
sp|P01872|IGHM_MOUSE;sp|P01873|MUCM_MOUSE	IGHM	sp|P01872|IGHM_MOUSE Ig mu chain C region secreted form OS=Mus musculus GN=Igh-6 PE=1 SV=2;sp|P01873|MUCM_MOUSE Ig mu chain C region membrane-bound form OS=Mus musculus GN=Igh-6 PE=2 SV=3	2	25	25	25	45.8	Ig mu chain C region secreted form	49.971	454	323.31	Immunoglobulins			33207000	1.40152	15.2547	19937000	0.98716	15.4343	197430000	4.00164	15.7051		57009000	1.32395	13.9606	49014000	1.54879	26.276	52001000	1.5851	7.03081	24875000	2.77595	16.1207	86910000	4.14468	20.5114	5897600	0.666305	7.65115	6566800	1.94777	17.6754	2992200	1.57311	10.9747	49649000
sp|Q07076|ANXA7_MOUSE	ANXA7	sp|Q07076|ANXA7_MOUSE Annexin A7 OS=Mus musculus GN=Anxa7 PE=2 SV=2	1	1	1	1	3.5	Annexin A7	49.925	463	79.14	Tissue Leakage			0	0		0	0		0	0			0	0		0	0		313680	0.00956162		0	0		0	0		0	0		0	0		0	0		0
sp|P68368|TBA4A_MOUSE	TBA4A	sp|P68368|TBA4A_MOUSE Tubulin alpha-4A chain OS=Mus musculus GN=Tuba4a PE=1 SV=1	1	8	8	3	25.2	Tubulin alpha-4A chain	49.924	448	308.86	Tissue Leakage			0	0		0	0		0	0			0	0		0	0		0	0		0	0		0	0		0	0		0	0		0	0		0
sp|P68373|TBA1C_MOUSE;sp|P05213|TBA1B_MOUSE;sp|P68369|TBA1A_MOUSE;sp|Q9JJZ2|TBA8_MOUSE;sp|P05214|TBA3_MOUSE	TBA1C	sp|P68373|TBA1C_MOUSE Tubulin alpha-1C chain OS=Mus musculus GN=Tuba1c PE=1 SV=1;sp|P05213|TBA1B_MOUSE Tubulin alpha-1B chain OS=Mus musculus GN=Tuba1b PE=1 SV=2;sp|P68369|TBA1A_MOUSE Tubulin alpha-1A chain OS=Mus musculus GN=Tuba1a PE=1 SV=1;sp|Q9JJZ2|TBA	5	8	3	3	27.4	Tubulin alpha-1C chain	49.909	449	230.26	Tissue Leakage			0	0		0	0		0	0			332220	0.00771531		0	0		111070	0.00338565		0	0		0	0		0	0		0	0		0	0		0
tr|J3QNR5|J3QNR5_MOUSE;sp|P99024|TBB5_MOUSE;sp|P68372|TBB4B_MOUSE;sp|Q9CWF2|TBB2B_MOUSE;sp|Q7TMM9|TBB2A_MOUSE;sp|Q922F4|TBB6_MOUSE;sp|Q9ERD7|TBB3_MOUSE;sp|Q9D6F9|TBB4A_MOUSE;tr|G3UZR1|G3UZR1_MOUSE	J3QNR5	tr|J3QNR5|J3QNR5_MOUSE Uncharacterized protein OS=Mus musculus GN=Tubb4b-ps1 PE=3 SV=1;sp|P99024|TBB5_MOUSE Tubulin beta-5 chain OS=Mus musculus GN=Tubb5 PE=1 SV=1;sp|P68372|TBB4B_MOUSE Tubulin beta-4B chain OS=Mus musculus GN=Tubb4b PE=1 SV=1;sp|Q9CWF2|TB	9	6	4	4	11.9	Uncharacterized protein	49.785	444	221.82	Tissue Leakage			0	0		0	0		0	0			0	0		0	0		143670	0.00437936		0	0		0	0		0	0		0	0		0	0		0
tr|B7ZCL8|B7ZCL8_MOUSE;tr|A2AN84|A2AN84_MOUSE;sp|P70290|EM55_MOUSE;tr|D6RFD5|D6RFD5_MOUSE;tr|B7ZCM1|B7ZCM1_MOUSE;tr|B7ZCM0|B7ZCM0_MOUSE;tr|B7ZCL9|B7ZCL9_MOUSE	B7ZCL8	tr|B7ZCL8|B7ZCL8_MOUSE 55 kDa erythrocyte membrane protein OS=Mus musculus GN=Mpp1 PE=2 SV=1;tr|A2AN84|A2AN84_MOUSE 55 kDa erythrocyte membrane protein OS=Mus musculus GN=Mpp1 PE=2 SV=1;sp|P70290|EM55_MOUSE 55 kDa erythrocyte membrane protein OS=Mus muscul	7	3	3	3	6.1	55 kDa erythrocyte membrane protein	49.784	446	16.334	Tissue Leakage			0	0		0	0		0	0			0	0		0	0		0	0		0	0		0	0		0	0		0	0		0	0		0
sp|P16301|LCAT_MOUSE	LCAT	sp|P16301|LCAT_MOUSE Phosphatidylcholine-sterol acyltransferase OS=Mus musculus GN=Lcat PE=1 SV=2	1	2	2	2	7.1	Phosphatidylcholine-sterol acyltransferase	49.746	438	102.36	Tissue Leakage			0	0		0	0		616800	0.0125017			1002700	0.0232862		0	0		349310	0.0106477		0	0		0	0		228590	0.0258259		0	0		0	0		0
sp|Q8VCM7|FIBG_MOUSE	FIBG		1	50	50	50	67.9	Fibrinogen gamma chain	49.391	436	323.31	Coagulation			296300000	12.5055		270600000	13.3985		505790000	10.2517			504340000	11.7125		777280000	24.5611		153040000	4.66498		118760000	13.2532		337340000	16.0875		57234000	6.46624		53025000	15.7277		12297000	6.46497		165590000
sp|P61315|G3ST3_MOUSE	G3ST3	sp|P61315|G3ST3_MOUSE Galactose-3-O-sulfotransferase 3 OS=Mus musculus GN=Gal3st3 PE=2 SV=1	1	2	2	2	6.3	Galactose-3-O-sulfotransferase 3	49.276	431	13.74	Tissue Leakage			18189000	0.767678		0	0		0	0			0	0		0	0		0	0		0	0		0	0		0	0		0	0		0	0		0
sp|O89020-2|AFAM_MOUSE;sp|O89020|AFAM_MOUSE;sp|O89020-3|AFAM_MOUSE	AFAM	sp|O89020-2|AFAM_MOUSE Isoform 2 of Afamin OS=Mus musculus GN=Afm;sp|O89020|AFAM_MOUSE Afamin OS=Mus musculus GN=Afm PE=1 SV=2;sp|O89020-3|AFAM_MOUSE Isoform 3 of Afamin OS=Mus musculus GN=Afm	3	1	1	1	2.8	Isoform 2 of Afamin	49.275	430	52.176	Other Plasma Components			0	0		0	0		254690	0.00516223			0	0		0	0		0	0		0	0		0	0		0	0		0	0		0	0		0
sp|Q60963|PAFA_MOUSE;tr|E9Q330|E9Q330_MOUSE	PAFA		2	3	3	3	9.5	Platelet-activating factor acetylhydrolase	49.258	440	34.315	Coagulation			0	0		0	0		0	0			411940	0.00956669		0	0		1410500	0.042995		0	0		0	0		558090	0.0630525		0	0		0	0		0
sp|P62192|PRS4_MOUSE	PRS4	sp|P62192|PRS4_MOUSE 26S protease regulatory subunit 4 OS=Mus musculus GN=Psmc1 PE=1 SV=1	1	3	3	3	8.6	26S protease regulatory subunit 4	49.184	440	23.709	Tissue Leakage			0	0		0	0		0	0			254270	0.00590504		0	0		386210	0.0117725		0	0		0	0		0	0		0	0		0	0		0
sp|Q8VCS0-3|PGRP2_MOUSE;sp|Q8VCS0-2|PGRP2_MOUSE;sp|Q8VCS0|PGRP2_MOUSE	PGRP2	sp|Q8VCS0-3|PGRP2_MOUSE Isoform 3 of N-acetylmuramoyl-L-alanine amidase OS=Mus musculus GN=Pglyrp2;sp|Q8VCS0-2|PGRP2_MOUSE Isoform 2 of N-acetylmuramoyl-L-alanine amidase OS=Mus musculus GN=Pglyrp2;sp|Q8VCS0|PGRP2_MOUSE N-acetylmuramoyl-L-alanine amidase O	3	2	2	2	5.6	Isoform 3 of N-acetylmuramoyl-L-alanine amidase	49.063	450	62.818	Tissue Leakage			0	0		0	0		0	0			443400	0.0102973		0	0		67774	0.00206589		0	0		0	0		0	0		0	0		0	0		0
tr|A2A5K2|A2A5K2_MOUSE;sp|P55065|PLTP_MOUSE;tr|A2A5K3|A2A5K3_MOUSE;tr|A2A5K4|A2A5K4_MOUSE	A2A5K2	tr|A2A5K2|A2A5K2_MOUSE Phospholipid transfer protein OS=Mus musculus GN=Pltp PE=2 SV=1;sp|P55065|PLTP_MOUSE Phospholipid transfer protein OS=Mus musculus GN=Pltp PE=1 SV=1;tr|A2A5K3|A2A5K3_MOUSE Phospholipid transfer protein (Fragment) OS=Mus musculus GN=P	4	4	4	4	14.1	Phospholipid transfer protein	49.022	441	24.975	Tissue Leakage			0	0		0	0		0	0			105950	0.00246053		0	0		829610	0.0252883		0	0		0	0		0	0		0	0		0	0		0
sp|Q5I2A0|SPA3G_MOUSE;sp|Q80X76|SPA3F_MOUSE;tr|D3Z450|D3Z450_MOUSE	SPA3G	sp|Q5I2A0|SPA3G_MOUSE Serine protease inhibitor A3G OS=Mus musculus GN=Serpina3g PE=2 SV=2;sp|Q80X76|SPA3F_MOUSE Serine protease inhibitor A3F OS=Mus musculus GN=Serpina3f PE=1 SV=3	3	3	1	1	5	Serine protease inhibitor A3G	49.021	440	-2	Tissue Leakage			0	0		0	0		0	0			0	0		0	0		0	0		0	0		0	0		0	0		0	0		0	0		0
sp|P46471|PRS7_MOUSE;tr|Q8BVQ9|Q8BVQ9_MOUSE	PRS7	sp|P46471|PRS7_MOUSE 26S protease regulatory subunit 7 OS=Mus musculus GN=Psmc2 PE=1 SV=5;tr|Q8BVQ9|Q8BVQ9_MOUSE 26S protease regulatory subunit 7 OS=Mus musculus GN=Psmc2 PE=2 SV=1	2	6	6	6	16.4	26S protease regulatory subunit 7	48.647	433	30.868	Tissue Leakage			0	0		0	0		0	0			376100	0.00873436		0	0		1375800	0.0419373		0	0		0	0		0	0		0	0		0	0		0
sp|O08677-2|KNG1_MOUSE	KNG1		1	14	1	0	29.6	Isoform LMW of Kininogen-1	47.898	432	-2	Coagulation			0	0		0	0		0	0			0	0		0	0		472760	0.0144107		0	0		0	0		0	0		0	0		0	0		0
sp|O88968|TCO2_MOUSE	TCO2	sp|O88968|TCO2_MOUSE Transcobalamin-2 OS=Mus musculus GN=Tcn2 PE=2 SV=1	1	4	4	4	17.2	Transcobalamin-2	47.585	430	71.018	Tissue Leakage			0	0		0	0		0	0			1407400	0.0326847		0	0		831990	0.0253608		0	0		0	0		0	0		0	0		0	0		0
sp|P54775|PRS6B_MOUSE	PRS6B	sp|P54775|PRS6B_MOUSE 26S protease regulatory subunit 6B OS=Mus musculus GN=Psmc4 PE=1 SV=2	1	3	3	3	15.6	26S protease regulatory subunit 6B	47.408	418	13.327	Tissue Leakage			0	0		0	0		0	0			72387	0.00168108		0	0		280730	0.00855724		0	0		0	0		0	0		0	0		0	0		0
sp|Q9D8E6|RL4_MOUSE	RL4	sp|Q9D8E6|RL4_MOUSE 60S ribosomal protein L4 OS=Mus musculus GN=Rpl4 PE=1 SV=3	1	3	3	3	8.4	60S ribosomal protein L4	47.153	419	16.745	Tissue Leakage			0	0		0	0		281550	0.00570664			276510	0.00642153		0	0		579560	0.0176662		0	0		0	0		0	0		0	0		0	0		0
sp|P17182|ENOA_MOUSE;tr|Q6PHC1|Q6PHC1_MOUSE;tr|B0QZL1|B0QZL1_MOUSE;tr|B1ARR7|B1ARR7_MOUSE;tr|B1ARR6|B1ARR6_MOUSE;tr|Q5SX61|Q5SX61_MOUSE;tr|Q5SX60|Q5SX60_MOUSE;tr|D3YVD3|D3YVD3_MOUSE;tr|D3Z2S4|D3Z2S4_MOUSE;tr|Q5SX59|Q5SX59_MOUSE;tr|D3Z6E4|D3Z6E4_MOUSE;sp|P21550|ENOB_MOUSE;sp|P17183|ENOG_MOUSE		sp|P17182|ENOA_MOUSE Alpha-enolase OS=Mus musculus GN=Eno1 PE=1 SV=3;tr|Q6PHC1|Q6PHC1_MOUSE Enolase OS=Mus musculus GN=Eno1 PE=2 SV=1;tr|B0QZL1|B0QZL1_MOUSE Alpha-enolase (Fragment) OS=Mus musculus GN=Eno1 PE=2 SV=1	13	7	7	7	24.7	Alpha-enolase	47.14	434	34.455	Tissue Leakage			0	0		0	0		0	0			270590	0.00628405		0	0		1156900	0.0352647		0	0		0	0		0	0		0	0		0	0		0
sp|P07759|SPA3K_MOUSE;sp|Q03734|SPA3M_MOUSE;tr|E9Q499|E9Q499_MOUSE;tr|F2Z405|F2Z405_MOUSE;sp|P29621|SPA3C_MOUSE;tr|G3X8T9|G3X8T9_MOUSE	SPA3K	sp|P07759|SPA3K_MOUSE Serine protease inhibitor A3K OS=Mus musculus GN=Serpina3k PE=1 SV=2	6	20	20	18	52.9	Serine protease inhibitor A3K	46.879	418	323.31	Tissue Leakage			5373800	0.226805		12102000	0.599218		45627000	0.924799			26390000	0.612868		0	0		13392000	0.408216		820390	0.0915523		632430	0.0301602		3803600	0.429727		0	0		0	0		2661600
sp|Q63918|SDPR_MOUSE	SDPR	sp|Q63918|SDPR_MOUSE Serum deprivation-response protein OS=Mus musculus GN=Sdpr PE=1 SV=3	1	2	2	2	11.7	Serum deprivation-response protein	46.763	418	18.714	Tissue Leakage			0	0		0	0		0	0			0	0		0	0		0	0		0	0		0	0		0	0		0	0		0	0		0
sp|Q91WP6|SPA3N_MOUSE	SPA3N	sp|Q91WP6|SPA3N_MOUSE Serine protease inhibitor A3N OS=Mus musculus GN=Serpina3n PE=1 SV=1	1	3	1	1	7.4	Serine protease inhibitor A3N	46.717	418	-2	Tissue Leakage			0	0		55568	0.00275139		0	0			0	0		0	0		0	0		0	0		0	0		0	0		0	0		0	0		0
sp|P16460|ASSY_MOUSE	ASSY	sp|P16460|ASSY_MOUSE Argininosuccinate synthase OS=Mus musculus GN=Ass1 PE=1 SV=1	1	2	2	2	4.9	Argininosuccinate synthase	46.584	412	32.422	Tissue Leakage			0	0		0	0		1785600	0.0361917			0	0		0	0		720510	0.0219627		0	0		0	0		0	0		0	0		0	0		0
sp|Q501J6-2|DDX17_MOUSE;sp|Q501J6|DDX17_MOUSE;tr|Q3U741|Q3U741_MOUSE	DDX17	sp|Q501J6-2|DDX17_MOUSE Isoform 2 of Probable ATP-dependent RNA helicase DDX17 OS=Mus musculus GN=Ddx17;sp|Q501J6|DDX17_MOUSE Probable ATP-dependent RNA helicase DDX17 OS=Mus musculus GN=Ddx17 PE=2 SV=1;tr|Q3U741|Q3U741_MOUSE DEAD (Asp-Glu-Ala-Asp) box pol	3	1	1	1	4.4	Isoform 2 of Probably ATP-dependent RNA helicase DDX17	46.364	407	-2	Tissue Leakage			0	0		0	0		0	0			0	0		0	0		0	0		0	0		0	0		0	0		0	0		328490	0.172699		0
sp|P97298|PEDF_MOUSE;tr|E9PWS2|E9PWS2_MOUSE;tr|B7ZC25|B7ZC25_MOUSE;tr|Q5ND37|Q5ND37_MOUSE;CON__Q95121	PEDF	sp|P97298|PEDF_MOUSE Pigment epithelium-derived factor OS=Mus musculus GN=Serpinf1 PE=1 SV=2;tr|E9PWS2|E9PWS2_MOUSE Pigment epithelium-derived factor OS=Mus musculus GN=Serpinf1 PE=2 SV=1;tr|B7ZC25|B7ZC25_MOUSE Pigment epithelium-derived factor (Fragment)	5	3	3	3	13.4	Pigment epithelium-derived factor	46.233	417	25.385	Other Plasma Components			0	0		0	0		0	0			0	0		0	0		0	0		0	0		0	0		0	0		0	0		0	0		0
sp|P27659|RL3_MOUSE	RL3	sp|P27659|RL3_MOUSE 60S ribosomal protein L3 OS=Mus musculus GN=Rpl3 PE=2 SV=3	1	3	3	3	10.2	60S ribosomal protein L3	46.109	403	14.67	Tissue Leakage			0	0		0	0		0	0			0	0		0	0		0	0		0	0		0	0		0	0		0	0		0	0		0
sp|P07758|A1AT1_MOUSE;sp|Q00896|A1AT3_MOUSE;tr|D3YZL0|D3YZL0_MOUSE	A1AT1		3	15	5	5	36.6	Alpha-1-antitrypsin 1-1	46.002	413	323.31	Acute Phase Reactant			3112300	0.131357		2347700	0.116244		8952700	0.181459			2710000	0.0629357		1124900	0.0355455		0	0		0	0		1558000	0.0743		0	0		0	0		926100	0.486884		1685900
sp|P22599|A1AT2_MOUSE;sp|Q00898|A1AT5_MOUSE	A1AT2		2	16	16	4	39.7	Alpha-1-antitrypsin 1-2	45.974	413	323.31	Acute Phase Reactant			5256300	0.221845		6672800	0.330397		14107000	0.28593			5737100	0.133236		4131700	0.130557		3190800	0.0972623		0	0		3664700	0.174767		0	0		0	0		4331100	2.27701		4308300
sp|P06728|APOA4_MOUSE	APOA4	sp|P06728|APOA4_MOUSE Apolipoprotein A-IV OS=Mus musculus GN=Apoa4 PE=2 SV=3	1	40	40	40	80.3	Apolipoprotein A-IV	45.029	395	323.31	Lipoproteins			4941200	0.208546		6886300	0.340968		48345000	0.979889			40838000	0.948401		0	0		74847000	2.28149		771590	0.0861064		449410	0.0214321		0	0		0	0		0	0		97068
sp|Q06770|CBG_MOUSE	CBG	sp|Q06770|CBG_MOUSE Corticosteroid-binding globulin OS=Mus musculus GN=Serpina6 PE=1 SV=1	1	7	7	7	22.2	Corticosteroid-binding globulin	44.769	397	36.526	Tissue Leakage			0	0		533380	0.0264098		0	0			0	0		0	0		0	0		0	0		0	0		0	0		0	0		0	0		0
tr|A2AGN7|A2AGN7_MOUSE;sp|O88685|PRS6A_MOUSE;tr|B7ZCF1|B7ZCF1_MOUSE;tr|F6Q2E3|F6Q2E3_MOUSE	A2AGN7	tr|A2AGN7|A2AGN7_MOUSE 26S protease regulatory subunit 6A OS=Mus musculus GN=Psmc3 PE=2 SV=1;sp|O88685|PRS6A_MOUSE 26S protease regulatory subunit 6A OS=Mus musculus GN=Psmc3 PE=1 SV=2;tr|B7ZCF1|B7ZCF1_MOUSE 26S protease regulatory subunit 6A OS=Mus muscul	4	4	4	4	15	26S protease regulatory subunit 6A	44.669	400	18.012	Tissue Leakage			0	0		0	0		0	0			218140	0.00506597		0	0		207180	0.00631528		0	0		0	0		0	0		0	0		0	0		0
sp|P62334|PRS10_MOUSE	PRS10	sp|P62334|PRS10_MOUSE 26S protease regulatory subunit 10B OS=Mus musculus GN=Psmc6 PE=1 SV=1	1	3	3	3	15.2	26S protease regulatory subunit 10B	44.172	389	20.311	Tissue Leakage			0	0		0	0		51817	0.00105026			0	0		0	0		768620	0.0234291		0	0		0	0		0	0		0	0		0	0		0
sp|Q99KJ8|DCTN2_MOUSE	DCTN2	sp|Q99KJ8|DCTN2_MOUSE Dynactin subunit 2 OS=Mus musculus GN=Dctn2 PE=1 SV=3	1	17	17	17	52.2	Dynactin subunit 2	44.116	402	323.31	Tissue Leakage			1025600	0.0432861		0	0		2702500	0.0547761			2866300	0.0665655		939280	0.0296801		4978800	0.151764		0	0		0	0		0	0		0	0		0	0		0
tr|Q9Z1A1|Q9Z1A1_MOUSE;tr|F6QJV5|F6QJV5_MOUSE;tr|B8JJG3|B8JJG3_MOUSE	Q9Z1A1	tr|Q9Z1A1|Q9Z1A1_MOUSE Protein Tfg OS=Mus musculus GN=Tfg PE=2 SV=1;tr|F6QJV5|F6QJV5_MOUSE Protein Tfg (Fragment) OS=Mus musculus GN=Tfg PE=4 SV=1	3	3	3	3	15.6	Protein Tfg	43.02	397	161.49	Tissue Leakage			0	0		0	0		2106700	0.0427			1432200	0.0332607		161500	0.00510321		0	0		0	0		0	0		0	0		0	0		0	0		0
sp|P61164|ACTZ_MOUSE	ACTZ	sp|P61164|ACTZ_MOUSE Alpha-centractin OS=Mus musculus GN=Actr1a PE=2 SV=1	1	8	8	5	32.4	Alpha-centractin	42.613	376	323.31	Tissue Leakage			0	0		0	0		2729200	0.0553173			3460400	0.0803626		3163900	0.0999755		6398100	0.195028		0	0		0	0		0	0		0	0		0	0		0
sp|Q8R5C5|ACTY_MOUSE;tr|E0CZD4|E0CZD4_MOUSE;tr|E0CYB4|E0CYB4_MOUSE	ACTY	sp|Q8R5C5|ACTY_MOUSE Beta-centractin OS=Mus musculus GN=Actr1b PE=1 SV=1	3	5	2	2	21.8	Beta-centractin	42.281	376	18.859	Tissue Leakage			0	0		0	0		618780	0.0125418			0	0		0	0		1158800	0.0353227		0	0		0	0		0	0		0	0		0	0		0
sp|P15105|GLNA_MOUSE;tr|D3Z121|D3Z121_MOUSE;tr|D3YVK1|D3YVK1_MOUSE	GLNA	sp|P15105|GLNA_MOUSE Glutamine synthetase OS=Mus musculus GN=Glul PE=1 SV=6	3	5	5	5	16.6	Glutamine synthetase	42.119	373	108.65	Tissue Leakage			742580	0.0313411		777780	0.038511		1005500	0.0203801			1096700	0.0254692		0	0		1569100	0.0478295		0	0		0	0		0	0		0	0		0	0		0
sp|P68134|ACTS_MOUSE;sp|P68033|ACTC_MOUSE;sp|P63268|ACTH_MOUSE;sp|P62737|ACTA_MOUSE;tr|D3YZY0|D3YZY0_MOUSE;tr|D3Z2K3|D3Z2K3_MOUSE	ACTS	sp|P68134|ACTS_MOUSE Actin, alpha skeletal muscle OS=Mus musculus GN=Acta1 PE=1 SV=1;sp|P68033|ACTC_MOUSE Actin, alpha cardiac muscle 1 OS=Mus musculus GN=Actc1 PE=1 SV=1;sp|P63268|ACTH_MOUSE Actin, gamma-enteric smooth muscle OS=Mus musculus GN=Actg2 PE=2	6	16	1	1	33.2	Actin, alpha skeletal muscle	42.051	377	323.31	Tissue Leakage			0	0		0	0		0	0			335180	0.00778405		0	0		0	0		0	0		0	0		0	0		0	0		0	0		0
sp|Q8BFZ3|ACTBL_MOUSE	ACTBL	sp|Q8BFZ3|ACTBL_MOUSE Beta-actin-like protein 2 OS=Mus musculus GN=Actbl2 PE=1 SV=1	1	10	1	1	26.6	Beta-actin-like protein 2	42.004	376	15.862	Tissue Leakage			0	0		0	0		2328700	0.0471997			0	0		0	0		2930800	0.0893369		0	0		0	0		0	0		0	0		0	0		0
sp|P60710|ACTB_MOUSE;sp|P63260|ACTG_MOUSE;tr|E9Q1F2|E9Q1F2_MOUSE;tr|E9Q5F4|E9Q5F4_MOUSE;tr|B1ATY1|B1ATY1_MOUSE;tr|G3UZ07|G3UZ07_MOUSE;tr|G3UYG0|G3UYG0_MOUSE;tr|E9Q606|E9Q606_MOUSE;tr|F8WGM8|F8WGM8_MOUSE;tr|E9Q2D1|E9Q2D1_MOUSE;tr|F6WX90|F6WX90_MOUSE;tr|E9Q3M9|E9Q3M9_MOUSE		sp|P60710|ACTB_MOUSE Actin, cytoplasmic 1 OS=Mus musculus GN=Actb PE=1 SV=1;sp|P63260|ACTG_MOUSE Actin, cytoplasmic 2 OS=Mus musculus GN=Actg1 PE=1 SV=1;tr|E9Q1F2|E9Q1F2_MOUSE Actin, cytoplasmic 1 OS=Mus musculus GN=Actb PE=2 SV=1;tr|E9Q5F4|E9Q5F4_MOUSE Ac	12	23	23	7	62.1	Actin, cytoplasmic 1	41.736	375	323.31	Tissue Leakage			1673900	0.070648		4725400	0.233973		15580000	0.315786			22092000	0.513053		4351400	0.137499		26270000	0.800765		4944800	0.55182		2004600	0.095598		6863100	0.775387		0	0		0	0		0
sp|P28653|PGS1_MOUSE	PGS1	sp|P28653|PGS1_MOUSE Biglycan OS=Mus musculus GN=Bgn PE=2 SV=1	1	7	7	7	30.1	Biglycan	41.639	369	115.96	Tissue Leakage			401800	0.0169582		0	0		0	0			2152200	0.0499816		0	0		694420	0.0211674		0	0		0	0		0	0		0	0		0	0		0
sp|Q8C7G5|APOA5_MOUSE	APOA5	sp|Q8C7G5|APOA5_MOUSE Apolipoprotein A-V OS=Mus musculus GN=Apoa5 PE=2 SV=1	1	5	5	5	25.3	Apolipoprotein A-V	41.262	368	41.382	Lipoproteins			0	0		0	0		0	0			1289900	0.029956		0	0		108210	0.00329847		0	0		0	0		0	0		0	0		0	0		0
sp|P28654|PGS2_MOUSE	PGS2	sp|P28654|PGS2_MOUSE Decorin OS=Mus musculus GN=Dcn PE=2 SV=1	1	6	6	6	17.5	Decorin	39.809	354	89.851	Tissue Leakage			0	0		0	0		0	0			2360000	0.0548074		0	0		1726900	0.0526395		0	0		0	0		0	0		0	0		0	0		0
sp|P52430|PON1_MOUSE;tr|H3BK03|H3BK03_MOUSE;tr|H3BLB8|H3BLB8_MOUSE	PON1	sp|P52430|PON1_MOUSE Serum paraoxonase/arylesterase 1 OS=Mus musculus GN=Pon1 PE=1 SV=2;tr|H3BK03|H3BK03_MOUSE Serum paraoxonase/arylesterase 1 (Fragment) OS=Mus musculus GN=Pon1 PE=2 SV=1	3	12	12	12	42.3	Serum paraoxonase/arylesterase 1	39.565	355	323.31	Other Plasma Components			0	0		0	0		3731100	0.0756244			10414000	0.241849		0	0		15627000	0.476344		0	0		0	0		2667600	0.301383		0	0		0	0		0
sp|Q9QWK4|CD5L_MOUSE	CD5L	sp|Q9QWK4|CD5L_MOUSE CD5 antigen-like OS=Mus musculus GN=Cd5l PE=1 SV=3	1	3	3	3	8.2	CD5 antigen-like	38.862	352	323.31	Tissue Leakage			5623100	0.237327		5174200	0.256195		2331800	0.0472625			0	0		12655000	0.399883		4616200	0.140711		1869900	0.208674		5854100	0.279178		0	0		0	0		0	0		1720200
sp|Q61646|HPT_MOUSE	HPT		1	5	5	5	18.4	Haptoglobin	38.752	347	29.83	Acute Phase Reactant			0	0		0	0		0	0			0	0		0	0		0	0		0	0		0	0		0	0		0	0		0	0		148930
tr|Q8K1K2|Q8K1K2_MOUSE;sp|P62196|PRS8_MOUSE	Q8K1K2	tr|Q8K1K2|Q8K1K2_MOUSE 26S protease regulatory subunit 8 OS=Mus musculus GN=Psmc5 PE=2 SV=1;sp|P62196|PRS8_MOUSE 26S protease regulatory subunit 8 OS=Mus musculus GN=Psmc5 PE=1 SV=1	2	5	5	5	22.7	26S protease regulatory subunit 8 OS=Mus musculus GN=Psmc5 PE=2 SV=1;sp|P62196|PRS8_MOUSE 26S protease regulatory subunit 8	38.751	348	44.419	Tissue Leakage			0	0		0	0		0	0			282970	0.00657155		0	0		1610100	0.0490792		0	0		0	0		0	0		0	0		0	0		0
sp|Q01339|APOH_MOUSE;CON__P17690	APOH	sp|Q01339|APOH_MOUSE Beta-2-glycoprotein 1 OS=Mus musculus GN=Apoh PE=1 SV=1	2	3	3	3	7.5	Beta-2-glycoprotein 1	38.618	345	132.12	Tissue Leakage			0	0		0	0		408800	0.00828583			0	0		0	0		0	0		0	0		0	0		0	0		0	0		0	0		0
tr|F6TIX5|F6TIX5_MOUSE;tr|Q05A75|Q05A75_MOUSE	F6TIX5	tr|F6TIX5|F6TIX5_MOUSE H-2 class I histocompatibility antigen, TLA(B) alpha chain OS=Mus musculus GN=H2-T3 PE=2 SV=2;tr|Q05A75|Q05A75_MOUSE H-2 class I histocompatibility antigen, TLA(B) alpha chain OS=Mus musculus GN=H2-T3 PE=2 SV=1	2	1	1	1	6.2	H-2 class I histocompatibility antigen, TLA(B) alpha chain	38.413	340	14.386	Tissue Leakage			0	0		0	0		0	0			0	0		0	0		0	0		0	0		6935100	0.33073		0	0		0	0		0	0		3524900
sp|P14430|HA18_MOUSE;tr|E9PWT4|E9PWT4_MOUSE;tr|E9QJR9|E9QJR9_MOUSE;tr|P79568|P79568_MOUSE;sp|P14429|HA17_MOUSE;tr|Q3TH01|Q3TH01_MOUSE;sp|P01901|HA1B_MOUSE;sp|P14431|HA19_MOUSE;tr|L7N260|L7N260_MOUSE;tr|G3UXW2|G3UXW2_MOUSE	HA18	sp|P14430|HA18_MOUSE H-2 class I histocompatibility antigen, Q8 alpha chain OS=Mus musculus GN=H2-Q8 PE=2 SV=1;tr|E9PWT4|E9PWT4_MOUSE H-2 class I histocompatibility antigen, Q7 alpha chain OS=Mus musculus GN=H2-Q7 PE=3 SV=2;tr|E9QJR9|E9QJR9_MOUSE H-2 class	10	3	1	0	11	H-2 class I histocompatibility antigen, Q8 alpha chain	37.41	326	94.521	Tissue Leakage			0	0		0	0		0	0			0	0		0	0		0	0		0	0		0	0		0	0		0	0		0	0		0
sp|P29699|FETUA_MOUSE	FETUA	sp|P29699|FETUA_MOUSE Alpha-2-HS-glycoprotein OS=Mus musculus GN=Ahsg PE=1 SV=1	1	2	2	2	7.8	Alpha-2-HS-glycoprotein	37.325	345	323.31	Other Plasma Components			1443900	0.0609407		3236900	0.160272		7161000	0.145144			5757800	0.133716		0	0		0	0		527940	0.058916		0	0		5109100	0.577221		0	0		0	0		0
sp|P01898|HA10_MOUSE;tr|A7VMS6|A7VMS6_MOUSE;tr|E9Q0G4|E9Q0G4_MOUSE;tr|G3UXE9|G3UXE9_MOUSE;tr|G3XA74|G3XA74_MOUSE;sp|P01896|HA1Z_MOUSE;sp|P14428|HA1Q_MOUSE;sp|P06339|HA15_MOUSE;tr|Q4KN81|Q4KN81_MOUSE;sp|P03991|HA1W_MOUSE	HA10	sp|P01898|HA10_MOUSE H-2 class I histocompatibility antigen, Q10 alpha chain OS=Mus musculus GN=H2-Q10 PE=1 SV=3	10	10	10	7	34.2	H-2 class I histocompatibility antigen, Q10 alpha chain	37.251	325	323.31	Tissue Leakage			0	0		1068200	0.0528908		4449100	0.0901773			6964000	0.161728		0	0		0	0		155880	0.0173956		0	0		1551200	0.175253		0	0		0	0		0
sp|P01878|IGHA_MOUSE	IGHA	sp|P01878|IGHA_MOUSE Ig alpha chain C region OS=Mus musculus PE=1 SV=1	1	2	2	2	5.5	Ig alpha chain C region	36.875	344	58.983	Immunoglobulins			0	0		0	0		856770	0.0173656			0	0		0	0		0	0		0	0		0	0		0	0		0	0		0	0		0
sp|P01867-2|IGG2B_MOUSE;sp|P01867|IGG2B_MOUSE	IGG2B	sp|P01867-2|IGG2B_MOUSE Isoform 2 of Ig gamma-2B chain C region OS=Mus musculus GN=Igh-3;sp|P01867|IGG2B_MOUSE Ig gamma-2B chain C region OS=Mus musculus GN=Igh-3 PE=1 SV=3	2	1	1	1	4.8	Ig gamma-2B chain C region	36.587	335	13.482	Immunoglobulins			0	0		0	0		0	0			0	0		0	0		0	0		0	0		0	0		0	0		0	0		0	0		0
sp|P26516|PSD7_MOUSE	PSD7	sp|P26516|PSD7_MOUSE 26S proteasome non-ATPase regulatory subunit 7 OS=Mus musculus GN=Psmd7 PE=1 SV=2	1	3	3	3	15.3	26S proteasome non-ATPase regulatory subunit 7	36.539	321	14.122	Tissue Leakage			0	0		0	0		0	0			113920	0.00264562		0	0		907010	0.0276476		0	0		0	0		0	0		0	0		0	0		0
sp|P06151|LDHA_MOUSE;tr|G5E8N5|G5E8N5_MOUSE;tr|D3Z736|D3Z736_MOUSE;tr|D3YZQ9|D3YZQ9_MOUSE	LDHA	sp|P06151|LDHA_MOUSE L-lactate dehydrogenase A chain OS=Mus musculus GN=Ldha PE=1 SV=3;tr|G5E8N5|G5E8N5_MOUSE L-lactate dehydrogenase OS=Mus musculus GN=Ldha PE=3 SV=1;tr|D3Z736|D3Z736_MOUSE L-lactate dehydrogenase OS=Mus musculus GN=Ldha PE=2 SV=1;tr|D3YZ	4	2	2	2	7.8	L-lactate dehydrogenase A chain	36.498	332	21.074	Tissue Leakage			0	0		0	0		0	0			0	0		0	0		0	0		0	0		0	0		0	0		0	0		0	0		0
sp|O88200|CLC11_MOUSE	CLC11	sp|O88200|CLC11_MOUSE C-type lectin domain family 11 member A OS=Mus musculus GN=Clec11a PE=2 SV=1	1	5	5	5	21.3	C-type lectin domain family 11 member A	36.451	328	233.04	Tissue Leakage			0	0		0	0		1706700	0.0345925			814870	0.0189241		0	0		2083200	0.0635003		0	0		0	0		183680	0.020752		0	0		0	0		0
sp|O70165|FCN1_MOUSE	FCN1	sp|O70165|FCN1_MOUSE Ficolin-1 OS=Mus musculus GN=Fcn1 PE=1 SV=1	1	13	13	13	37.4	Ficolin-1	36.298	334	323.31	Tissue Leakage			8689300	0.366737		10478000	0.518808		7749800	0.157078			14133000	0.328218		15639000	0.494174		15044000	0.458573		1422400	0.158734		0	0		0	0		0	0		0	0		243480
sp|P03987-2|IGHG3_MOUSE;sp|P03987|IGHG3_MOUSE	IGHG3	sp|P03987-2|IGHG3_MOUSE Isoform 2 of Ig gamma-3 chain C region OS=Mus musculus;sp|P03987|IGHG3_MOUSE Ig gamma-3 chain C region OS=Mus musculus PE=1 SV=2	2	12	12	12	33.1	Isoform 2 of Ig gamma-3 chain C region	36.228	329	323.31	Immunoglobulins			8242700	0.347888		3525800	0.174576		9489700	0.192344			3670100	0.0852325		2720300	0.0859583		4330500	0.132003		0	0		0	0		764320	0.0863521		0	0		0	0		0
sp|P08226|APOE_MOUSE;tr|G3UWN5|G3UWN5_MOUSE;tr|E9Q327|E9Q327_MOUSE;tr|G3UZM8|G3UZM8_MOUSE	APOE	sp|P08226|APOE_MOUSE Apolipoprotein E OS=Mus musculus GN=Apoe PE=1 SV=2;tr|G3UWN5|G3UWN5_MOUSE Apolipoprotein E (Fragment) OS=Mus musculus GN=Apoe PE=4 SV=1	4	26	26	26	62.4	Apolipoprotein E	35.866	311	323.31	Lipoproteins			5382500	0.227172		4730500	0.234226		29898000	0.605993			61597000	1.4305		0	0		0	0		0	0		227530	0.0108508		6397500	0.722783		0	0		0	0		0
tr|M0QWZ0|M0QWZ0_MOUSE;sp|P16858|G3P_MOUSE;tr|F8WJL5|F8WJL5_MOUSE;tr|D3YU05|D3YU05_MOUSE;tr|D3YYI5|D3YYI5_MOUSE;tr|D3Z0Z9|D3Z0Z9_MOUSE;tr|F6QXU4|F6QXU4_MOUSE	M0QWZ0	tr|M0QWZ0|M0QWZ0_MOUSE Uncharacterized protein OS=Mus musculus PE=4 SV=1;sp|P16858|G3P_MOUSE Glyceraldehyde-3-phosphate dehydrogenase OS=Mus musculus GN=Gapdh PE=1 SV=2;tr|F8WJL5|F8WJL5_MOUSE Glyceraldehyde-3-phosphate dehydrogenase OS=Mus musculus GN=Gapd	7	11	11	11	42.3	Uncharacterized protein	35.812	333	285.98	Tissue Leakage			0	0		0	0		2670400	0.0541255			3037900	0.0705507		0	0		7597800	0.231597		0	0		0	0		1219800	0.137812		0	0		0	0		0
sp|P08249|MDHM_MOUSE	MDHM	sp|P08249|MDHM_MOUSE Malate dehydrogenase, mitochondrial OS=Mus musculus GN=Mdh2 PE=1 SV=3	1	2	2	2	9.8	Malate dehydrogenase, mitochondrial	35.611	338	21.531	Tissue Leakage			0	0		0	0		0	0			0	0		0	0		0	0		0	0		0	0		0	0		0	0		0	0		0
sp|Q64726|ZA2G_MOUSE	ZA2G	sp|Q64726|ZA2G_MOUSE Zinc-alpha-2-glycoprotein OS=Mus musculus GN=Azgp1 PE=1 SV=2	1	6	6	6	26.7	Zinc-alpha-2-glycoprotein	35.332	307	122.65	Other Plasma Components			0	0		469120	0.023228		0	0			0	0		0	0		276800	0.00843744		0	0		0	0		0	0		0	0		0	0		0
sp|P70255-7|NFIC_MOUSE;sp|P70255-6|NFIC_MOUSE;sp|P70255-5|NFIC_MOUSE;tr|Q3TYK3|Q3TYK3_MOUSE;sp|P70255-4|NFIC_MOUSE;sp|P70257-2|NFIX_MOUSE;sp|P70255-3|NFIC_MOUSE;sp|P70255-2|NFIC_MOUSE;sp|P70255|NFIC_MOUSE;sp|P70257-1|NFIX_MOUSE;tr|D3YZ00|D3YZ00_MOUSE;sp|P70257|NFIX_MOUSE;tr|E9PUH7|E9PUH7_MOUSE		sp|P70255-7|NFIC_MOUSE Isoform 7 of Nuclear factor 1 C-type OS=Mus musculus GN=Nfic;sp|P70255-6|NFIC_MOUSE Isoform 6 of Nuclear factor 1 C-type OS=Mus musculus GN=Nfic;sp|P70255-5|NFIC_MOUSE Isoform 5 of Nuclear factor 1 C-type OS=Mus musculus GN=Nfic;tr|Q	13	1	1	1	3.3	Isoform 7 of Nuclear factor 1 C-type	33.832	300	120.39	Tissue Leakage			0	0		1399400	0.0692899		0	0			0	0		0	0		0	0		0	0		0	0		1765500	0.199465		0	0		0	0		0
sp|Q8K558|TRML1_MOUSE;sp|Q8K558-2|TRML1_MOUSE	TRML1	sp|Q8K558|TRML1_MOUSE Trem-like transcript 1 protein OS=Mus musculus GN=Treml1 PE=1 SV=2;sp|Q8K558-2|TRML1_MOUSE Isoform 2 of Trem-like transcript 1 protein OS=Mus musculus GN=Treml1	2	4	4	4	13.6	Trem-like transcript 1 protein	33.522	317	40.372	Tissue Leakage			0	0		0	0		0	0			0	0		0	0		0	0		0	0		0	0		0	0		0	0		0	0		0
sp|P47911|RL6_MOUSE;tr|E9PUX4|E9PUX4_MOUSE	RL6	sp|P47911|RL6_MOUSE 60S ribosomal protein L6 OS=Mus musculus GN=Rpl6 PE=1 SV=3;tr|E9PUX4|E9PUX4_MOUSE 60S ribosomal protein L6 OS=Mus musculus GN=Gm5428 PE=3 SV=1	2	7	7	7	25.7	60S ribosomal protein L6	33.509	296	70.852	Tissue Leakage			0	0		0	0		0	0			547870	0.0127235		0	0		1930300	0.0588396		0	0		0	0		0	0		0	0		0	0		0
sp|Q8BHX1|HAUS1_MOUSE	HAUS1	sp|Q8BHX1|HAUS1_MOUSE HAUS augmin-like complex subunit 1 OS=Mus musculus GN=Haus1 PE=2 SV=2	1	1	1	1	2.9	HAUS augmin-like complex subunit 1	31.379	278	18.111	Tissue Leakage			0	0		0	0		0	0			0	0		0	0		0	0		0	0		0	0		0	0		0	0		0	0		0
sp|P54116|STOM_MOUSE	STOM	sp|P54116|STOM_MOUSE Erythrocyte band 7 integral membrane protein OS=Mus musculus GN=Stom PE=1 SV=3	1	3	3	3	13	Erythrocyte band 7 integral membrane protein	31.375	284	15.434	Tissue Leakage			0	0		0	0		634750	0.0128655			0	0		0	0		0	0		0	0		0	0		0	0		0	0		0	0		0
tr|D3Z0U5|D3Z0U5_MOUSE;tr|D6RGM7|D6RGM7_MOUSE;sp|Q9D3R6-3|KATL2_MOUSE;tr|D3Z4J2|D3Z4J2_MOUSE;sp|Q9D3R6|KATL2_MOUSE;sp|Q3UMC0|SPAT5_MOUSE	D3Z0U5	tr|D3Z0U5|D3Z0U5_MOUSE Katanin p60 ATPase-containing subunit A-like 2 OS=Mus musculus GN=Katnal2 PE=2 SV=1;tr|D6RGM7|D6RGM7_MOUSE Katanin p60 ATPase-containing subunit A-like 2 OS=Mus musculus GN=Katnal2 PE=2 SV=1;sp|Q9D3R6-3|KATL2_MOUSE Isoform 3 of Katan	6	1	1	1	4.3	Katanin p60 ATPase-containing subunit 1	31.2	277	40.434	Tissue Leakage			0	0		0	0		0	0			1913000	0.0444265		0	0		7591800	0.231414		0	0		0	0		0	0		0	0		0	0		0
sp|Q00623|APOA1_MOUSE;CON__P15497	APOA1	sp|Q00623|APOA1_MOUSE Apolipoprotein A-I OS=Mus musculus GN=Apoa1 PE=1 SV=2	2	41	41	41	81.1	Apolipoprotein A-I	30.615	264	323.31	Lipoproteins			41448000	1.74934	1.83865	40444000	2.00254	2.05733	156480000	3.17164	3.37126		172380000	4.00327	4.16792	19724000	0.623255	0.623255	133480000	4.06875	4.1721	18544000	2.06944	2.36364	12505000	0.596355	1.08985	52565000	5.93874	6.01188	5916700	1.75494	1.75494	10895000	5.72789	9.77595	12793000
sp|Q8CF98|COL10_MOUSE	COL10	sp|Q8CF98|COL10_MOUSE Collectin-10 OS=Mus musculus GN=Colec10 PE=2 SV=1	1	4	4	4	13.7	Collectin-10	30.523	277	323.31	Tissue Leakage			1086200	0.0458438		0	0		3414000	0.0691972			4751200	0.110339		0	0		3390600	0.103353		0	0		0	0		647320	0.0731336		0	0		0	0		0
sp|P28063|PSB8_MOUSE;tr|G3UZW8|G3UZW8_MOUSE	PSB8	sp|P28063|PSB8_MOUSE Proteasome subunit beta type-8 OS=Mus musculus GN=Psmb8 PE=1 SV=2	2	3	3	3	14.5	Proteasome subunit beta type-8	30.26	276	17.217	Tissue Leakage			0	0		0	0		373040	0.00756102			0	0		0	0		0	0		0	0		652050	0.0310958		0	0		0	0		0	0		0
sp|P15327|PMGE_MOUSE;tr|D3Z223|D3Z223_MOUSE	PMGE	sp|P15327|PMGE_MOUSE Bisphosphoglycerate mutase OS=Mus musculus GN=Bpgm PE=2 SV=2;tr|D3Z223|D3Z223_MOUSE Phosphoglycerate mutase (Fragment) OS=Mus musculus GN=Bpgm PE=2 SV=1	2	3	3	3	20.5	Bisphosphoglycerate mutase	29.978	259	29.98	Tissue Leakage			0	0		0	0		0	0			0	0		0	0		0	0		0	0		0	0		0	0		0	0		0	0		0
tr|L7N202|L7N202_MOUSE;tr|D3YXT4|D3YXT4_MOUSE;tr|D3YVE6|D3YVE6_MOUSE;sp|P12970|RL7A_MOUSE;tr|D3YU93|D3YU93_MOUSE;tr|F6YI27|F6YI27_MOUSE;tr|F6U2H0|F6U2H0_MOUSE;tr|F6TIC7|F6TIC7_MOUSE;tr|F6SSI5|F6SSI5_MOUSE;tr|F6ZVW4|F6ZVW4_MOUSE	L7N202	tr|L7N202|L7N202_MOUSE Uncharacterized protein OS=Mus musculus PE=4 SV=1;tr|D3YXT4|D3YXT4_MOUSE Uncharacterized protein OS=Mus musculus GN=Gm5619 PE=4 SV=1;tr|D3YVE6|D3YVE6_MOUSE MCG18601 OS=Mus musculus GN=Rpl7a-ps10 PE=4 SV=1;sp|P12970|RL7A_MOUSE 60S rib	10	4	4	4	15.4	Uncharacterized protein	29.964	266	19.197	Tissue Leakage			0	0		0	0		61150	0.00123943			0	0		0	0		0	0		0	0		0	0		0	0		0	0		0	0		0
sp|O88696|CLPP_MOUSE	CLPP	sp|O88696|CLPP_MOUSE Putative ATP-dependent Clp protease proteolytic subunit, mitochondrial OS=Mus musculus GN=Clpp PE=2 SV=1	1	1	1	1	4.4	Putative ATP-dependent Clp protease proteolytic subunit, mitochondrial	29.8	272	-2	Tissue Leakage			0	0		0	0		2731700	0.0553679			0	0		0	0		0	0		0	0		7771600	0.370622		0	0		0	0		0	0		2865000
sp|Q9R1P4|PSA1_MOUSE	PSA1	sp|Q9R1P4|PSA1_MOUSE Proteasome subunit alpha type-1 OS=Mus musculus GN=Psma1 PE=1 SV=1	1	9	9	9	40.7	Proteasome subunit alpha type-1	29.546	263	124.82	Tissue Leakage			1029900	0.0434676		0	0		0	0			0	0		0	0		0	0		0	0		460450	0.0219585		0	0		0	0		0	0		0
tr|D6RFD9|D6RFD9_MOUSE;sp|Q9JJ59-2|ABCB9_MOUSE;sp|Q9JJ59|ABCB9_MOUSE	D6RFD9	tr|D6RFD9|D6RFD9_MOUSE ATP-binding cassette sub-family B member 9 OS=Mus musculus GN=Abcb9 PE=4 SV=1;sp|Q9JJ59-2|ABCB9_MOUSE Isoform 2 of ATP-binding cassette sub-family B member 9 OS=Mus musculus GN=Abcb9;sp|Q9JJ59|ABCB9_MOUSE ATP-binding cassette sub-fam	3	1	1	1	2.6	ATP-binding cassette sub-family B member 9	29.521	268	28.906	Tissue Leakage			0	0		0	0		0	0			2338700	0.0543128		0	0		0	0		0	0		1464100	0.0698219		0	0		0	0		0	0		0
sp|Q9R1P0|PSA4_MOUSE;tr|E9Q0X0|E9Q0X0_MOUSE;tr|E9PW69|E9PW69_MOUSE	PSA4	sp|Q9R1P0|PSA4_MOUSE Proteasome subunit alpha type-4 OS=Mus musculus GN=Psma4 PE=1 SV=1;tr|E9Q0X0|E9Q0X0_MOUSE Proteasome subunit alpha type (Fragment) OS=Mus musculus GN=Psma4 PE=2 SV=1;tr|E9PW69|E9PW69_MOUSE Proteasome subunit alpha type (Fragment) OS=Mu	3	4	4	4	12.3	Proteasome subunit alpha type-4	29.47	261	18.623	Tissue Leakage			0	0		0	0		1039500	0.0210693			0	0		0	0		0	0		0	0		0	0		0	0		0	0		0	0		0
sp|P99026|PSB4_MOUSE	PSB4	sp|P99026|PSB4_MOUSE Proteasome subunit beta type-4 OS=Mus musculus GN=Psmb4 PE=1 SV=1	1	5	5	5	34.8	Proteasome subunit beta type-4	29.116	264	170.23	Tissue Leakage			0	0		0	0		2229300	0.0451849			0	0		0	0		0	0		0	0		0	0		0	0		0	0		0	0		0
sp|P00920|CAH2_MOUSE	CAH2	sp|P00920|CAH2_MOUSE Carbonic anhydrase 2 OS=Mus musculus GN=Ca2 PE=1 SV=4	1	12	12	12	54.6	Carbonic anhydrase 2	29.032	260	323.31	Tissue Leakage			0	0		1106500	0.0547872		0	0			0	0		0	0		0	0		2636300	0.294201		0	0		0	0		0	0		7699800	4.04806		0
sp|Q3SXB8|COL11_MOUSE;sp|Q3SXB8-2|COL11_MOUSE	COL11	sp|Q3SXB8|COL11_MOUSE Collectin-11 OS=Mus musculus GN=Colec11 PE=2 SV=2;sp|Q3SXB8-2|COL11_MOUSE Isoform 2 of Collectin-11 OS=Mus musculus GN=Colec11	2	9	9	9	29.8	Collectin-11	28.989	272	323.31	Tissue Leakage			2860600	0.120733		1611800	0.0798066		11411000	0.231286			12359000	0.287019		1418300	0.0448166		15248000	0.464791		1603500	0.178944		0	0		2217700	0.250554		0	0		0	0		0
sp|Q02013|AQP1_MOUSE	AQP1	sp|Q02013|AQP1_MOUSE Aquaporin-1 OS=Mus musculus GN=Aqp1 PE=1 SV=3	1	1	1	1	7.4	Aquaporin-1	28.793	269	174.24	Tissue Leakage			0	0		0	0		0	0			263670	0.00612334		0	0		250760	0.00764369		0	0		0	0		0	0		0	0		0	0		0
tr|E9Q7Q3|E9Q7Q3_MOUSE;tr|D3Z6I8|D3Z6I8_MOUSE;sp|P21107-2|TPM3_MOUSE;tr|D3Z2H9|D3Z2H9_MOUSE;sp|P21107|TPM3_MOUSE;tr|Q8K0Z5|Q8K0Z5_MOUSE;tr|E9Q5J9|E9Q5J9_MOUSE;tr|D3YVR0|D3YVR0_MOUSE;tr|E9Q454|E9Q454_MOUSE;tr|Q8BP43|Q8BP43_MOUSE;tr|E9Q450|E9Q450_MOUSE;tr|E9Q448|E9Q448_MOUSE;tr|B7ZNL3|B7ZNL3_MOUSE;sp|P58771-2|TPM1_MOUSE;tr|Q8BSH3|Q8BSH3_MOUSE;tr|A2AIM4|A2AIM4_MOUSE;tr|A2AIM5|A2AIM5_MOUSE;sp|P58771|…		tr|E9Q7Q3|E9Q7Q3_MOUSE Tropomyosin alpha-3 chain OS=Mus musculus GN=Tpm3 PE=2 SV=1;tr|D3Z6I8|D3Z6I8_MOUSE Tropomyosin alpha-3 chain OS=Mus musculus GN=Tpm3 PE=2 SV=1;sp|P21107-2|TPM3_MOUSE Isoform 2 of Tropomyosin alpha-3 chain OS=Mus musculus GN=Tpm3;tr|D	22	4	4	3	18.5	Tropomyosin alpha-3 chain	28.734	248	185.27	Tissue Leakage			0	0		0	0		0	0			0	0		0	0		0	0		0	0		0	0		0	0		0	0		0	0		0
sp|Q9DCC4|P5CR3_MOUSE	P5CR3	sp|Q9DCC4|P5CR3_MOUSE Pyrroline-5-carboxylate reductase 3 OS=Mus musculus GN=Pycrl PE=2 SV=2	1	1	1	1	6.9	Pyrroline-5-carboxylate reductase 3	28.721	274	17.014	Tissue Leakage			0	0		0	0		0	0			0	0		0	0		213470	0.00650701		0	0		0	0		0	0		0	0		0	0		0
sp|O55234|PSB5_MOUSE	PSB5	sp|O55234|PSB5_MOUSE Proteasome subunit beta type-5 OS=Mus musculus GN=Psmb5 PE=1 SV=3	1	7	7	7	26.9	Proteasome subunit beta type-5	28.532	264	65.233	Tissue Leakage			0	0		0	0		813660	0.0164918			0	0		0	0		0	0		0	0		415970	0.0198373		0	0		0	0		0	0		0
sp|Q6IRU2|TPM4_MOUSE	TPM4	sp|Q6IRU2|TPM4_MOUSE Tropomyosin alpha-4 chain OS=Mus musculus GN=Tpm4 PE=2 SV=3	1	5	5	5	26.6	Tropomyosin alpha-4 chain	28.467	248	75.651	Tissue Leakage			0	0		0	0		0	0			0	0		0	0		0	0		0	0		0	0		0	0		0	0		0	0		0
sp|O70435|PSA3_MOUSE;tr|E0CX62|E0CX62_MOUSE;tr|E0CZ34|E0CZ34_MOUSE;tr|F8WH02|F8WH02_MOUSE;tr|E0CYL6|E0CYL6_MOUSE	PSA3	sp|O70435|PSA3_MOUSE Proteasome subunit alpha type-3 OS=Mus musculus GN=Psma3 PE=1 SV=3	5	5	5	5	24.3	Proteasome subunit alpha type-3	28.405	255	38.614	Tissue Leakage			0	0		0	0		783850	0.0158876			0	0		0	0		0	0		0	0		0	0		0	0		0	0		0	0		0
sp|P13634|CAH1_MOUSE;tr|D3YYQ4|D3YYQ4_MOUSE	CAH1	sp|P13634|CAH1_MOUSE Carbonic anhydrase 1 OS=Mus musculus GN=Ca1 PE=2 SV=4	2	8	8	8	53.3	Carbonic anhydrase 1	28.33	261	162.19	Tissue Leakage			0	0		0	0		0	0			0	0		0	0		0	0		541170	0.0603925		0	0		0	0		0	0		1723300	0.906		0
sp|P03953-2|CFAD_MOUSE;sp|P03953|CFAD_MOUSE	CFAD	sp|P03953-2|CFAD_MOUSE Isoform 2 of Complement factor D OS=Mus musculus GN=Cfd;sp|P03953|CFAD_MOUSE Complement factor D OS=Mus musculus GN=Cfd PE=1 SV=1	2	2	2	2	14.7	Isoform 2 of Complement factor D	27.985	258	108.84	Complement			0	0		143980	0.00712902		0	0			0	0		0	0		0	0		0	0		0	0		0	0		0	0		0	0		0
sp|Q9Z2U0|PSA7_MOUSE;sp|Q9CWH6|PSA7L_MOUSE	PSA7	sp|Q9Z2U0|PSA7_MOUSE Proteasome subunit alpha type-7 OS=Mus musculus GN=Psma7 PE=1 SV=1;sp|Q9CWH6|PSA7L_MOUSE Proteasome subunit alpha type-7-like OS=Mus musculus GN=Psma8 PE=2 SV=1	2	8	8	8	39.5	Proteasome subunit alpha type-7	27.855	248	323.31	Tissue Leakage			2277600	0.0961276		0	0		6111100	0.123864			0	0		0	0		0	0		0	0		2997400	0.142944		0	0		0	0		0	0		871330
sp|P63101|1433Z_MOUSE;tr|D3YXF4|D3YXF4_MOUSE;tr|D3YXN6|D3YXN6_MOUSE;tr|D3YW45|D3YW45_MOUSE	1433Z	sp|P63101|1433Z_MOUSE 14-3-3 protein zeta/delta OS=Mus musculus GN=Ywhaz PE=1 SV=1;tr|D3YXF4|D3YXF4_MOUSE 14-3-3 protein zeta/delta (Fragment) OS=Mus musculus GN=Ywhaz PE=2 SV=1;tr|D3YXN6|D3YXN6_MOUSE 14-3-3 protein zeta/delta (Fragment) OS=Mus musculus GN	4	4	4	4	21.6	14-3-3 protein zeta/delta	27.771	245	32.66	Tissue Leakage			0	0		0	0		0	0			0	0		0	0		0	0		0	0		0	0		0	0		0	0		0	0		0
sp|Q9QUM9|PSA6_MOUSE;tr|E0CXB1|E0CXB1_MOUSE;tr|E0CYT2|E0CYT2_MOUSE	PSA6	sp|Q9QUM9|PSA6_MOUSE Proteasome subunit alpha type-6 OS=Mus musculus GN=Psma6 PE=1 SV=1;tr|E0CXB1|E0CXB1_MOUSE Proteasome subunit alpha type-6 OS=Mus musculus GN=Psma6 PE=2 SV=1	3	8	8	8	38.2	Proteasome subunit alpha type-6	27.372	246	323.31	Tissue Leakage			1672100	0.070572		0	0		2842500	0.0576137			0	0		0	0		0	0		0	0		2606900	0.124321		0	0		0	0		0	0		297430
sp|Q60994|ADIPO_MOUSE;tr|E9PWU4|E9PWU4_MOUSE	ADIPO	sp|Q60994|ADIPO_MOUSE Adiponectin OS=Mus musculus GN=Adipoq PE=1 SV=2;tr|E9PWU4|E9PWU4_MOUSE Adiponectin (Fragment) OS=Mus musculus GN=Adipoq PE=2 SV=1	2	6	6	6	20.6	Adiponectin	26.809	247	109.65	Tissue Leakage			1871900	0.0790047		0	0		0	0			0	0		0	0		0	0		0	0		381570	0.0181968		0	0		0	0		0	0		0
sp|P14106|C1QB_MOUSE	C1QB	sp|P14106|C1QB_MOUSE Complement C1q subcomponent subunit B OS=Mus musculus GN=C1qb PE=1 SV=2	1	9	9	9	37.2	Complement C1q subcomponent subunit B	26.717	253	323.31	Complement			13973000	0.589739		16612000	0.822526		96708000	1.96014			49216000	1.14297		26820000	0.847481		86523000	2.6374		16467000	1.83765		13184000	0.628736		0	0		0	0		0	0		1042700
sp|Q9Z2U1|PSA5_MOUSE;tr|D3YX79|D3YX79_MOUSE	PSA5	sp|Q9Z2U1|PSA5_MOUSE Proteasome subunit alpha type-5 OS=Mus musculus GN=Psma5 PE=1 SV=1;tr|D3YX79|D3YX79_MOUSE Proteasome subunit alpha type OS=Mus musculus GN=Gm8394 PE=3 SV=1	2	7	7	7	35.7	Proteasome subunit alpha type-5	26.411	241	323.31	Tissue Leakage			0	0		0	0		2953100	0.0598554			0	0		0	0		0	0		0	0		643430	0.0306847		0	0		0	0		0	0		0
sp|O09061|PSB1_MOUSE	PSB1	sp|O09061|PSB1_MOUSE Proteasome subunit beta type-1 OS=Mus musculus GN=Psmb1 PE=1 SV=1	1	4	4	4	24.2	Proteasome subunit beta type-1	26.372	240	97.537	Tissue Leakage			0	0		0	0		4023300	0.0815469			0	0		0	0		0	0		0	0		2577700	0.122929		0	0		0	0		0	0		567130
sp|P12246|SAMP_MOUSE	SAMP		1	9	9	9	41.5	Serum amyloid P-component	26.247	224	323.31	Acute Phase Reactant			1262000	0.0532635		3212100	0.159044		9146300	0.185383			1108700	0.0257479		358650	0.0113329		0	0		0	0		512360	0.0244341		0	0		103550	0.0307138		0	0		0
sp|Q02105|C1QC_MOUSE	C1QC	sp|Q02105|C1QC_MOUSE Complement C1q subcomponent subunit C OS=Mus musculus GN=C1qc PE=2 SV=2	1	7	7	7	35.8	Complement C1q subcomponent subunit C	25.991	246	323.31	Complement			8069800	0.340591		11567000	0.572728		54070000	1.09593			35524000	0.824991		20871000	0.659499		39698000	1.21008		4094100	0.456886		0	0		4256500	0.480895		0	0		0	0		2001100
sp|P98086|C1QA_MOUSE	C1QA	sp|P98086|C1QA_MOUSE Complement C1q subcomponent subunit A OS=Mus musculus GN=C1qa PE=1 SV=2	1	11	11	11	35.1	Complement C1q subcomponent subunit A	25.974	245	323.31	Complement			10515000	0.443792		11311000	0.560053		78330000	1.58764			44088000	1.02388		19032000	0.601389		53338000	1.62585		10458000	1.16707		7651400	0.36489		5234700	0.591411		0	0		0	0		2562400
sp|P41317|MBL2_MOUSE	MBL2	sp|P41317|MBL2_MOUSE Mannose-binding protein C OS=Mus musculus GN=Mbl2 PE=2 SV=2	1	16	16	16	33.2	Mannose-binding protein C	25.957	244	323.31	Tissue Leakage			22929000	0.967733		12461000	0.616994		22671000	0.459511			37754000	0.87678		33457000	1.0572		141630000	4.31718		25701000	2.86813		10299000	0.491152		43478000	4.9121		2293300	0.680212		0	0		3018200
sp|P49722|PSA2_MOUSE	PSA2	sp|P49722|PSA2_MOUSE Proteasome subunit alpha type-2 OS=Mus musculus GN=Psma2 PE=1 SV=3	1	10	10	10	51.3	Proteasome subunit alpha type-2	25.926	234	314	Tissue Leakage			0	0		0	0		2404300	0.048732			0	0		0	0		0	0		0	0		1683300	0.0802754		0	0		0	0		0	0		0
tr|D3YWI1|D3YWI1_MOUSE;sp|P05064|ALDOA_MOUSE;tr|A6ZI44|A6ZI44_MOUSE;tr|D3YV98|D3YV98_MOUSE;tr|D3Z510|D3Z510_MOUSE;tr|Q9CPQ9|Q9CPQ9_MOUSE;tr|A6ZI46|A6ZI46_MOUSE	D3YWI1	tr|D3YWI1|D3YWI1_MOUSE Fructose-bisphosphate aldolase (Fragment) OS=Mus musculus GN=Aldoa PE=2 SV=1;sp|P05064|ALDOA_MOUSE Fructose-bisphosphate aldolase A OS=Mus musculus GN=Aldoa PE=1 SV=2;tr|A6ZI44|A6ZI44_MOUSE Fructose-bisphosphate aldolase OS=Mus muscu	7	3	3	2	24.5	Fructose-biphosphate aldolase (Fragment)	25.853	237	15.423	Tissue Leakage			0	0		74768	0.00370206		0	0			0	0		0	0		0	0		0	0		0	0		0	0		0	0		0	0		0
sp|P46412|GPX3_MOUSE;tr|D3Z2Y7|D3Z2Y7_MOUSE;tr|D3Z7Y0|D3Z7Y0_MOUSE;sp|P21765|GPX5_MOUSE;tr|F2Z3Y2|F2Z3Y2_MOUSE	GPX3	sp|P46412|GPX3_MOUSE Glutathione peroxidase 3 OS=Mus musculus GN=Gpx3 PE=2 SV=2;tr|D3Z2Y7|D3Z2Y7_MOUSE Glutathione peroxidase (Fragment) OS=Mus musculus GN=Gpx3 PE=3 SV=1;tr|D3Z7Y0|D3Z7Y0_MOUSE Glutathione peroxidase (Fragment) OS=Mus musculus GN=Gpx3 PE=3	5	9	9	9	38.1	Glutathione peroxidase 3	25.424	226	323.31	Other Plasma Components			3492000	0.147382		1877200	0.0929477		3544700	0.0718464			6432900	0.149394		0	0		14114000	0.430224		0	0		0	0		2665800	0.30118		0	0		0	0		0
sp|P39039|MBL1_MOUSE;sp|P39039-2|MBL1_MOUSE	MBL1	sp|P39039|MBL1_MOUSE Mannose-binding protein A OS=Mus musculus GN=Mbl1 PE=2 SV=1;sp|P39039-2|MBL1_MOUSE Isoform 2 of Mannose-binding protein A OS=Mus musculus GN=Mbl1	2	6	6	6	28.5	Mannose-binding protein A	25.396	239	266.27	Tissue Leakage			0	0		0	0		458740	0.00929805			0	0		0	0		0	0		0	0		0	0		0	0		0	0		0	0		0
sp|Q60692|PSB6_MOUSE	PSB6	sp|Q60692|PSB6_MOUSE Proteasome subunit beta type-6 OS=Mus musculus GN=Psmb6 PE=1 SV=3	1	3	3	3	12.6	Proteasome subunit beta type-6	25.378	238	15.239	Tissue Leakage			196390	0.00828877		0	0		0	0			0	0		0	0		0	0		0	0		0	0		0	0		0	0		0	0		0
sp|P14847|CRP_MOUSE	CRP		1	9	9	9	40.9	C-reactive protein	25.36	225	146.85	Acute Phase Reactant			0	0		1058500	0.0524106		4656500	0.0943811			0	0		0	0		1578700	0.0481221		0	0		0	0		0	0		0	0		0	0		0
tr|D3YW48|D3YW48_MOUSE;sp|O88456|CPNS1_MOUSE	D3YW48	tr|D3YW48|D3YW48_MOUSE Calpain small subunit 1 (Fragment) OS=Mus musculus GN=Capns1 PE=2 SV=1;sp|O88456|CPNS1_MOUSE Calpain small subunit 1 OS=Mus musculus GN=Capns1 PE=2 SV=1	2	2	2	2	16.2	Calpain small subunit 1 (Fragment)	25.31	241	13.872	Tissue Leakage			0	0		0	0		0	0			0	0		0	0		229590	0.00699838		0	0		0	0		0	0		0	0		0	0		0
tr|F7B276|F7B276_MOUSE;tr|Q3V1J8|Q3V1J8_MOUSE;sp|Q8K0D2-2|HABP2_MOUSE;tr|E9Q092|E9Q092_MOUSE;tr|E9QM92|E9QM92_MOUSE;sp|Q8K0D2|HABP2_MOUSE	F7B276	tr|F7B276|F7B276_MOUSE Hyaluronan-binding protein 2 (Fragment) OS=Mus musculus GN=Habp2 PE=2 SV=1;tr|Q3V1J8|Q3V1J8_MOUSE Hyaluronan-binding protein 2 OS=Mus musculus GN=Habp2 PE=2 SV=1;sp|Q8K0D2-2|HABP2_MOUSE Isoform 2 of Hyaluronan-binding protein 2 OS=Mu	6	1	1	1	5.5	Hyaluronan-binding protein 2 (Fragment)	24.514	220	22.422	Tissue Leakage			0	0		0	0		1125800	0.0228185			0	0		0	0		648630	0.0197716		0	0		0	0		0	0		0	0		0	0		0
tr|E9QAZ2|E9QAZ2_MOUSE;sp|Q9CZM2|RL15_MOUSE;tr|B8JKK2|B8JKK2_MOUSE;tr|E9Q1X1|E9Q1X1_MOUSE	E9QAZ2	tr|E9QAZ2|E9QAZ2_MOUSE Ribosomal protein L15 OS=Mus musculus GN=Gm10020 PE=3 SV=1;sp|Q9CZM2|RL15_MOUSE 60S ribosomal protein L15 OS=Mus musculus GN=Rpl15 PE=2 SV=4;tr|B8JKK2|B8JKK2_MOUSE 60S ribosomal protein L15 (Fragment) OS=Mus musculus GN=Rpl15 PE=2 SV	4	3	3	3	18.1	Ribosomal protein L15	24.077	204	13.144	Tissue Leakage			0	0		0	0		0	0			54984	0.00127692		0	0		84569	0.00257784		0	0		0	0		0	0		0	0		0	0		0
sp|Q9CR57|RL14_MOUSE	RL14	sp|Q9CR57|RL14_MOUSE 60S ribosomal protein L14 OS=Mus musculus GN=Rpl14 PE=2 SV=3	1	2	2	2	11.1	60S ribosomal protein L14	23.564	217	27.853	Tissue Leakage			0	0		0	0		0	0			190630	0.00442709		0	0		315760	0.00962503		0	0		0	0		0	0		0	0		0	0		0
sp|Q91YN9|BAG2_MOUSE	BAG2	sp|Q91YN9|BAG2_MOUSE BAG family molecular chaperone regulator 2 OS=Mus musculus GN=Bag2 PE=1 SV=1	1	3	3	3	17.6	BAG family molecular chaperone regulator 2	23.473	210	58.223	Tissue Leakage			0	0		0	0		0	0			787420	0.0182866		0	0		1585600	0.0483324		0	0		0	0		214510	0.0242351		0	0		0	0		0
sp|Q8K1I3|SPP24_MOUSE	SPP24	sp|Q8K1I3|SPP24_MOUSE Secreted phosphoprotein 24 OS=Mus musculus GN=Spp2 PE=1 SV=2	1	1	1	1	5.9	Secreted phosphoprotein 24	23.136	203	313.32	Other Plasma Components			0	0		0	0		349980	0.00709363			0	0		0	0		133180	0.00405961		0	0		0	0		0	0		0	0		0	0		0
tr|I7HLV2|I7HLV2_MOUSE;sp|Q6ZWV3|RL10_MOUSE;sp|P86048|RL10L_MOUSE	I7HLV2	tr|I7HLV2|I7HLV2_MOUSE 60S ribosomal protein L10 (Fragment) OS=Mus musculus GN=Rpl10 PE=4 SV=1;sp|Q6ZWV3|RL10_MOUSE 60S ribosomal protein L10 OS=Mus musculus GN=Rpl10 PE=2 SV=3	3	3	3	3	12.4	60S ribosomal protein L10 (Fragment)	23.072	201	14.535	Tissue Leakage			0	0		0	0		195360	0.00395969			0	0		0	0		158500	0.00483141		0	0		0	0		0	0		0	0		0	0		0
sp|Q9R1P1|PSB3_MOUSE;tr|D3YVS3|D3YVS3_MOUSE;tr|D3YUM8|D3YUM8_MOUSE	PSB3	sp|Q9R1P1|PSB3_MOUSE Proteasome subunit beta type-3 OS=Mus musculus GN=Psmb3 PE=1 SV=1	3	4	4	4	28.3	Proteasome subunit beta type-3	22.965	205	20.031	Tissue Leakage			0	0		0	0		339580	0.00688283			0	0		0	0		0	0		0	0		194720	0.00928606		0	0		0	0		0	0		0
sp|P11352|GPX1_MOUSE	GPX1	sp|P11352|GPX1_MOUSE Glutathione peroxidase 1 OS=Mus musculus GN=Gpx1 PE=1 SV=2	1	4	4	4	28.9	Glutathione peroxidase 1	22.329	201	22.031	Other Plasma Components			0	0		0	0		0	0			0	0		0	0		0	0		0	0		0	0		0	0		0	0		0	0		0
tr|B7ZCG3|B7ZCG3_MOUSE;sp|P07743|BPIA2_MOUSE	B7ZCG3	tr|B7ZCG3|B7ZCG3_MOUSE BPI fold-containing family A member 2 (Fragment) OS=Mus musculus GN=Bpifa2 PE=2 SV=1;sp|P07743|BPIA2_MOUSE BPI fold-containing family A member 2 OS=Mus musculus GN=Bpifa2 PE=2 SV=1	2	3	3	3	27	BPI fold-containing family A member 2 (Fragment)	22.321	211	323.31	Tissue Leakage			0	0		0	0		4301300	0.0871816			1848700	0.0429333		0	0		791870	0.0241379		0	0		0	0		0	0		0	0		0	0		0
sp|Q923D2|BLVRB_MOUSE;tr|E9PZC3|E9PZC3_MOUSE;tr|E9PZC4|E9PZC4_MOUSE	BLVRB	sp|Q923D2|BLVRB_MOUSE Flavin reductase (NADPH) OS=Mus musculus GN=Blvrb PE=2 SV=3;tr|E9PZC3|E9PZC3_MOUSE Flavin reductase (NADPH) OS=Mus musculus GN=Blvrb PE=2 SV=1	3	4	4	4	36.4	Flavin reductase (NADPH) OS=Mus musculus GN=Blvrb PE=2 SV=3;tr|E9PZC3|E9PZC3_MOUSE Flavin reductase (NADPH	22.197	206	37.134	Tissue Leakage			0	0		0	0		0	0			0	0		0	0		0	0		0	0		0	0		0	0		0	0		0	0		0
sp|Q9D920|L12R1_MOUSE;tr|E9Q2W8|E9Q2W8_MOUSE	L12R1	sp|Q9D920|L12R1_MOUSE Loss of heterozygosity 12 chromosomal region 1 protein homolog OS=Mus musculus GN=Loh12cr1 PE=2 SV=1;tr|E9Q2W8|E9Q2W8_MOUSE Loss of heterozygosity 12 chromosomal region 1 protein homolog OS=Mus musculus GN=Loh12cr1 PE=2 SV=1	2	1	1	1	8.7	Loss of heterozygosity 12 chromosomal region 1 protein homolog 12	22.12	195	-2	Tissue Leakage			0	0		0	0		0	0			0	0		0	0		0	0		0	0		0	0		0	0		0	0		0	0		0
sp|P43275|H11_MOUSE	H11	sp|P43275|H11_MOUSE Histone H1.1 OS=Mus musculus GN=Hist1h1a PE=1 SV=2	1	3	3	2	23.9	Histone H1.1	21.785	213	17.368	Tissue Leakage			0	0		0	0		0	0			0	0		0	0		0	0		0	0		0	0		0	0		0	0		0	0		0
sp|Q61171|PRDX2_MOUSE;tr|D3Z4A4|D3Z4A4_MOUSE	PRDX2	sp|Q61171|PRDX2_MOUSE Peroxiredoxin-2 OS=Mus musculus GN=Prdx2 PE=1 SV=3;tr|D3Z4A4|D3Z4A4_MOUSE Peroxiredoxin-2 (Fragment) OS=Mus musculus GN=Prdx2 PE=2 SV=1	2	7	7	7	37.4	Peroxiredoxin-2	21.778	198	323.31	Tissue Leakage			0	0		0	0		0	0			675350	0.015684		0	0		4118600	0.125544		0	0		0	0		1276500	0.144218		0	0		964660	0.507156		0
sp|P56400|GP1BB_MOUSE;tr|B2RR03|B2RR03_MOUSE	GP1BB		2	1	1	1	8.3	Platelet glycoprotein Ib beta chain	21.763	206	259.11	Coagulation			0	0		0	0		0	0			0	0		0	0		0	0		0	0		0	0		0	0		0	0		0	0		0
sp|Q99JI6|RAP1B_MOUSE;sp|P62835|RAP1A_MOUSE	RAP1B	sp|Q99JI6|RAP1B_MOUSE Ras-related protein Rap-1b OS=Mus musculus GN=Rap1b PE=2 SV=2;sp|P62835|RAP1A_MOUSE Ras-related protein Rap-1A OS=Mus musculus GN=Rap1a PE=2 SV=1	2	3	3	3	13.6	Ras-related protein Rap-1b	20.825	184	24.346	Tissue Leakage			0	0		0	0		158260	0.00320772			0	0		0	0		0	0		0	0		0	0		0	0		0	0		0	0		0
tr|Q9CPX4|Q9CPX4_MOUSE;sp|P29391|FRIL1_MOUSE;sp|P49945|FRIL2_MOUSE;tr|H3BKD3|H3BKD3_MOUSE	Q9CPX4	tr|Q9CPX4|Q9CPX4_MOUSE Ferritin OS=Mus musculus GN=Ftl1 PE=2 SV=1;sp|P29391|FRIL1_MOUSE Ferritin light chain 1 OS=Mus musculus GN=Ftl1 PE=1 SV=2;sp|P49945|FRIL2_MOUSE Ferritin light chain 2 OS=Mus musculus GN=Ftl2 PE=2 SV=2	4	5	5	5	41	Ferritin	20.772	183	323.31	Other Plasma Components			0	0		0	0		827230	0.0167669			0	0		0	0		0	0		0	0		0	0		0	0		0	0		0	0		0
tr|A2BIN1|A2BIN1_MOUSE;sp|P11589|MUP2_MOUSE	A2BIN1	tr|A2BIN1|A2BIN1_MOUSE Major urinary protein 8 OS=Mus musculus GN=Mup10 PE=2 SV=1;sp|P11589|MUP2_MOUSE Major urinary protein 2 OS=Mus musculus GN=Mup2 PE=1 SV=1	2	8	8	1	56.7	Major urinary protein 8	20.681	180	323.31	Tissue Leakage			0	0		0	0		6046800	0.122561			2222200	0.0516072		0	0		0	0		0	0		0	0		0	0		0	0		0	0		0
tr|A2AKN9|A2AKN9_MOUSE;sp|P04938|MUP8_MOUSE;sp|P02762|MUP6_MOUSE;sp|P11588|MUP1_MOUSE;tr|A2BIM8|A2BIM8_MOUSE;tr|A2CEL1|A2CEL1_MOUSE;tr|A9R9W0|A9R9W0_MOUSE;tr|Q58EV3|Q58EV3_MOUSE;tr|A9C496|A9C496_MOUSE;tr|A2AKN8|A2AKN8_MOUSE;tr|A2CEK7|A2CEK7_MOUSE;tr|A2CEL0|A2CEL0_MOUSE;sp|B5X0G2|MUP17_MOUSE;tr|E9QA79|E9QA79_MOUSE;tr|L7MUC7|L7MUC7_MOUSE;tr|B8JI96|B8JI96_MOUSE;tr|A9C497|A9C497_MOUSE;tr|E9PVW0|E9PVW…		tr|A2AKN9|A2AKN9_MOUSE Major urinary protein 2 OS=Mus musculus GN=Mup2 PE=2 SV=1;sp|P04938|MUP8_MOUSE Major urinary proteins 11 and 8 (Fragment) OS=Mus musculus GN=Mup8 PE=1 SV=1;sp|P02762|MUP6_MOUSE Major urinary protein 6 OS=Mus musculus GN=Mup6 PE=1 SV=	25	8	1	1	59.4	Major urinary protein 2	20.648	180	107.08	Tissue Leakage			0	0		0	0		956710	0.0193912			0	0		0	0		0	0		0	0		0	0		0	0		0	0		0	0		0
sp|P23927|CRYAB_MOUSE	CRYAB	sp|P23927|CRYAB_MOUSE Alpha-crystallin B chain OS=Mus musculus GN=Cryab PE=1 SV=2	1	4	4	4	26.3	Alpha-crystallin B chain	20.069	175	103.17	Tissue Leakage			0	0		0	0		88245	0.00178861			0	0		0	0		0	0		0	0		0	0		0	0		0	0		0	0		0
tr|Q6ZWQ9|Q6ZWQ9_MOUSE;sp|Q3THE2|ML12B_MOUSE;tr|D3YV37|D3YV37_MOUSE;tr|D3Z249|D3Z249_MOUSE	Q6ZWQ9	tr|Q6ZWQ9|Q6ZWQ9_MOUSE MCG5400 OS=Mus musculus GN=Myl12a PE=2 SV=1;sp|Q3THE2|ML12B_MOUSE Myosin regulatory light chain 12B OS=Mus musculus GN=Myl12b PE=1 SV=2	4	5	5	2	34.3	MCG5400	19.895	172	323.31	Tissue Leakage			0	0		0	0		0	0			344710	0.00800537		88866	0.00280806		0	0		0	0		0	0		0	0		0	0		0	0		0
sp|Q9CQ19|MYL9_MOUSE	MYL9	sp|Q9CQ19|MYL9_MOUSE Myosin regulatory light polypeptide 9 OS=Mus musculus GN=Myl9 PE=1 SV=3	1	5	2	2	34.3	Myosin regulatory light polypeptide 9	19.854	172	200.86	Tissue Leakage			0	0		0	0		0	0			0	0		0	0		0	0		0	0		0	0		0	0		0	0		0	0		0
sp|P51437|CRAMP_MOUSE	CRAMP	sp|P51437|CRAMP_MOUSE Cathelin-related antimicrobial peptide OS=Mus musculus GN=Camp PE=2 SV=1	1	2	2	2	19.7	Cathelin-related antimicrobial peptide	19.581	173	101.77	Tissue Leakage			0	0		0	0		1579400	0.0320123			0	0		0	0		229830	0.0070057		0	0		0	0		362260	0.0409278		0	0		0	0		0
tr|Q9DAC2|Q9DAC2_MOUSE;sp|Q8VCG4|CO8G_MOUSE	Q9DAC2	tr|Q9DAC2|Q9DAC2_MOUSE Complement component 8, gamma subunit, isoform CRA_b OS=Mus musculus GN=C8g PE=2 SV=1;sp|Q8VCG4|CO8G_MOUSE Complement component C8 gamma chain OS=Mus musculus GN=C8g PE=1 SV=1	2	4	4	4	35.7	Complement component 8, gamma subunit, isoform CRA_b	18.946	168	21.65	Complement			0	0		0	0		0	0			986990	0.0229214		0	0		0	0		0	0		0	0		0	0		0	0		0	0		0
sp|P18760|COF1_MOUSE;tr|F8WGL3|F8WGL3_MOUSE	COF1	sp|P18760|COF1_MOUSE Cofilin-1 OS=Mus musculus GN=Cfl1 PE=1 SV=3;tr|F8WGL3|F8WGL3_MOUSE Cofilin-1 OS=Mus musculus GN=Cfl1 PE=2 SV=1	2	3	3	3	27.7	Cofilin-1	18.559	166	26.31	Tissue Leakage			0	0		0	0		0	0			97829	0.00227193		0	0		0	0		0	0		0	0		0	0		0	0		0	0		0
sp|Q9DD06|RARR2_MOUSE	RARR2	sp|Q9DD06|RARR2_MOUSE Retinoic acid receptor responder protein 2 OS=Mus musculus GN=Rarres2 PE=2 SV=1	1	1	1	1	13	Retinoic acid receptor responder protein 2	18.349	162	43.058	Tissue Leakage			0	0		0	0		0	0			0	0		0	0		0	0		0	0		0	0		0	0		0	0		0	0		0
sp|P17742|PPIA_MOUSE;tr|F8VPN3|F8VPN3_MOUSE	PPIA	sp|P17742|PPIA_MOUSE Peptidyl-prolyl cis-trans isomerase A OS=Mus musculus GN=Ppia PE=1 SV=2;tr|F8VPN3|F8VPN3_MOUSE Peptidyl-prolyl cis-trans isomerase OS=Mus musculus GN=Gm5160 PE=3 SV=2	2	6	6	6	32.3	Peptidyl-prolyl cis-trans isomerase A	17.971	164	323.31	Tissue Leakage			0	0		0	0		0	0			168310	0.00390875		0	0		294550	0.0089785		0	0		0	0		0	0		0	0		0	0		0
sp|P14220|GLPA_MOUSE	GLPA	sp|P14220|GLPA_MOUSE Glycophorin-A OS=Mus musculus GN=Gypa PE=1 SV=2	1	1	1	1	18.5	Glycophorin-A	17.664	168	25.707	Tissue Leakage			0	0		0	0		0	0			323010	0.00750142		0	0		1040100	0.0317044		0	0		0	0		0	0		0	0		0	0		0
sp|Q60605|MYL6_MOUSE;sp|Q60605-2|MYL6_MOUSE;sp|Q8CI43|MYL6B_MOUSE	MYL6	sp|Q60605|MYL6_MOUSE Myosin light polypeptide 6 OS=Mus musculus GN=Myl6 PE=1 SV=3;sp|Q60605-2|MYL6_MOUSE Isoform Smooth muscle of Myosin light polypeptide 6 OS=Mus musculus GN=Myl6	3	5	5	5	34.4	Myosin light polypeptide 6	16.93	151	323.31	Tissue Leakage			0	0		0	0		1739400	0.0352553			2134900	0.0495798		1360700	0.0429965		2865400	0.0873434		0	0		0	0		0	0		0	0		0	0		0
sp|P62204|CALM_MOUSE;tr|Q3UKW2|Q3UKW2_MOUSE	CALM	sp|P62204|CALM_MOUSE Calmodulin OS=Mus musculus GN=Calm1 PE=1 SV=2;tr|Q3UKW2|Q3UKW2_MOUSE Calmodulin OS=Mus musculus GN=Calm1 PE=2 SV=1	2	1	1	1	11.4	Calmodulin	16.837	149	323.31	Tissue Leakage			0	0		0	0		0	0			0	0		0	0		0	0		0	0		0	0		0	0		0	0		0	0		0
sp|P08905|LYZ2_MOUSE;sp|P17897|LYZ1_MOUSE	LYZ2	sp|P08905|LYZ2_MOUSE Lysozyme C-2 OS=Mus musculus GN=Lyz2 PE=1 SV=2;sp|P17897|LYZ1_MOUSE Lysozyme C-1 OS=Mus musculus GN=Lyz1 PE=1 SV=1	2	2	2	2	18.9	Lysozyme C-2	16.689	148	42.571	Tissue Leakage			0	0		0	0		0	0			0	0		0	0		0	0		0	0		0	0		0	0		0	0		0	0		0
sp|P05977-2|MYL1_MOUSE;tr|E9PWG4|E9PWG4_MOUSE;sp|P05977|MYL1_MOUSE;sp|P09542|MYL3_MOUSE	MYL1	sp|P05977-2|MYL1_MOUSE Isoform MLC3 of Myosin light chain 1/3, skeletal muscle isoform OS=Mus musculus GN=Myl1;tr|E9PWG4|E9PWG4_MOUSE Myosin light chain 1/3, skeletal muscle isoform OS=Mus musculus GN=Myl1 PE=2 SV=1;sp|P05977|MYL1_MOUSE Myosin light chain	4	1	1	1	10.7	Isoform MLC3 of myosin light chain 1/3, skeletal muscle isoform	16.6	150	276.07	Tissue Leakage			0	0		0	0		0	0			0	0		0	0		0	0		0	0		0	0		0	0		0	0		0	0		0
sp|P07309|TTHY_MOUSE	TTHY	sp|P07309|TTHY_MOUSE Transthyretin OS=Mus musculus GN=Ttr PE=1 SV=1	1	8	8	8	67.3	Transthyretin	15.776	147	323.31	Other Plasma Components			0	0		0	0		0	0			712400	0.0165444		0	0		4687300	0.142879		0	0		0	0		263230	0.0297395		0	0		0	0		0
tr|G3UZK4|G3UZK4_MOUSE;sp|P35980|RL18_MOUSE;tr|G3UYV6|G3UYV6_MOUSE;tr|G3UX28|G3UX28_MOUSE;tr|G3UZJ6|G3UZJ6_MOUSE	G3UZK4	tr|G3UZK4|G3UZK4_MOUSE 60S ribosomal protein L18 OS=Mus musculus GN=Rpl18 PE=4 SV=1;sp|P35980|RL18_MOUSE 60S ribosomal protein L18 OS=Mus musculus GN=Rpl18 PE=2 SV=3;tr|G3UYV6|G3UYV6_MOUSE 60S ribosomal protein L18 (Fragment) OS=Mus musculus GN=Rpl18 PE=4	5	2	2	2	19.1	60S ribosomal protein L18	15.245	136	323.31	Tissue Leakage			0	0		0	0		1252500	0.0253865			0	0		0	0		1756600	0.0535449		0	0		0	0		0	0		0	0		0	0		0
tr|Q91VB8|Q91VB8_MOUSE	Q91VB8	tr|Q91VB8|Q91VB8_MOUSE Alpha globin 1 OS=Mus musculus GN=Hba-a1 PE=2 SV=1	1	19	2	2	99.3	Alpha globin 1 OS	15.112	142	19.195	Tissue Leakage			0	0		0	0		0	0			0	0		0	0		0	0		0	0		0	0		0	0		0	0		0	0		0
sp|P31532|SAA4_MOUSE	SAA4		1	8	8	8	53.1	Serum amyloid A-4	15.088	130	323.31	Acute Phase Reactant			0	0		0	0		3143700	0.0637186			5160900	0.119854		0	0		476130	0.0145134		0	0		0	0		0	0		0	0		0	0		118130
sp|P01639|KV5A7_MOUSE	KV5A7	sp|P01639|KV5A7_MOUSE Ig kappa chain V-V region MOPC 41 OS=Mus musculus GN=Gm5571 PE=1 SV=1	1	3	3	3	28.5	Ig kappa chain V-V region MOPC 41	14.311	130	67.043	Immunoglobulins			0	0		0	0		0	0			723310	0.0167978		0	0		620560	0.018916		0	0		0	0		0	0		0	0		0	0		0
sp|Q61268|APOC4_MOUSE	APOC4	sp|Q61268|APOC4_MOUSE Apolipoprotein C-IV OS=Mus musculus GN=Apoc4 PE=2 SV=1	1	4	4	4	34.7	Apolipoprotein C-IV	14.288	124	323.31	Lipoproteins			0	0		0	0		8449600	0.171262			4037100	0.0937556		0	0		4205600	0.128196		0	0		0	0		448910	0.0507174		0	0		0	0		0
tr|D3Z7N2|D3Z7N2_MOUSE;tr|D3YUQ9|D3YUQ9_MOUSE;tr|D3YZT9|D3YZT9_MOUSE;tr|E9QN08|E9QN08_MOUSE;sp|P57776-2|EF1D_MOUSE;tr|Q91VK2|Q91VK2_MOUSE;tr|Q80T06|Q80T06_MOUSE;sp|P57776|EF1D_MOUSE;tr|F6ZFU0|F6ZFU0_MOUSE;sp|P57776-3|EF1D_MOUSE	D3Z7N2	tr|D3Z7N2|D3Z7N2_MOUSE Elongation factor 1-delta (Fragment) OS=Mus musculus GN=Eef1d PE=2 SV=1;tr|D3YUQ9|D3YUQ9_MOUSE Elongation factor 1-delta (Fragment) OS=Mus musculus GN=Eef1d PE=2 SV=1;tr|D3YZT9|D3YZT9_MOUSE Elongation factor 1-delta (Fragment) OS=Mus	10	3	3	3	28.7	Elongation factor 1-delta (Fragment)	14.182	129	17.925	Tissue Leakage			0	0		0	0		911330	0.0184714			0	0		0	0		0	0		0	0		0	0		0	0		0	0		0	0		0
sp|Q8CGP2|H2B1P_MOUSE;sp|Q8CGP1|H2B1K_MOUSE;sp|Q6ZWY9|H2B1C_MOUSE;sp|Q64525|H2B2B_MOUSE;sp|Q64478|H2B1H_MOUSE;sp|Q64475|H2B1B_MOUSE;sp|P10854|H2B1M_MOUSE;sp|P10853|H2B1F_MOUSE;tr|Q8CBB6|Q8CBB6_MOUSE;sp|Q8CGP2-2|H2B1P_MOUSE;tr|G3X9D5|G3X9D5_MOUSE;sp|Q9D2U9|H2B3A_MOUSE;sp|Q8CGP0|H2B3B_MOUSE;sp|Q64524|H2B2E_MOUSE;sp|P70696|H2B1A_MOUSE		sp|Q8CGP2|H2B1P_MOUSE Histone H2B type 1-P OS=Mus musculus GN=Hist1h2bp PE=1 SV=3;sp|Q8CGP1|H2B1K_MOUSE Histone H2B type 1-K OS=Mus musculus GN=Hist1h2bk PE=1 SV=3;sp|Q6ZWY9|H2B1C_MOUSE Histone H2B type 1-C/E/G OS=Mus musculus GN=Hist1h2bc PE=1 SV=3;sp|Q64	15	5	5	5	38.1	Histone H2B type 1-P	13.992	126	156.64	Tissue Leakage			0	0		0	0		2757900	0.055899			2051700	0.0476476		0	0		1979700	0.0603454		0	0		0	0		0	0		0	0		0	0		0
sp|Q8CGP6|H2A1H_MOUSE;tr|Q8CGP4|Q8CGP4_MOUSE;sp|Q8R1M2|H2AJ_MOUSE;sp|Q8CGP7|H2A1K_MOUSE;sp|Q8CGP5|H2A1F_MOUSE;sp|Q8BFU2|H2A3_MOUSE;sp|P22752|H2A1_MOUSE;sp|Q3THW5|H2AV_MOUSE;sp|P0C0S6|H2AZ_MOUSE;sp|P27661|H2AX_MOUSE;tr|G3UWL7|G3UWL7_MOUSE;tr|Q8R029|Q8R029_MOUSE;tr|Q3UA95|Q3UA95_MOUSE;sp|Q64522|H2A2B_MOUSE		sp|Q8CGP6|H2A1H_MOUSE Histone H2A type 1-H OS=Mus musculus GN=Hist1h2ah PE=1 SV=3;tr|Q8CGP4|Q8CGP4_MOUSE Histone H2A OS=Mus musculus GN=Hist1h2aa PE=2 SV=1;sp|Q8R1M2|H2AJ_MOUSE Histone H2A.J OS=Mus musculus GN=H2afj PE=2 SV=1;sp|Q8CGP7|H2A1K_MOUSE Histone	14	4	4	1	35.9	Histone H2A type 1-H	13.95	128	286	Tissue Leakage			0	0		0	0		0	0			1906100	0.0442663		0	0		2939200	0.089593		0	0		0	0		0	0		0	0		0	0		0
sp|P01887|B2MG_MOUSE	B2MG	sp|P01887|B2MG_MOUSE Beta-2-microglobulin OS=Mus musculus GN=B2m PE=1 SV=2	1	3	3	3	22.7	Beta-2-microglobulin	13.779	119	59.848	Tissue Leakage			0	0		437530	0.0216639		0	0			0	0		0	0		1125800	0.0343167		0	0		0	0		0	0		0	0		0	0		0
sp|P05366|SAA1_MOUSE	SAA1		1	4	4	4	24.6	Serum Amyloid A-1	13.77	122	323.31	Acute Phase Reactant			1439700	0.0607635		1622300	0.0803265		2585400	0.0524026			5621000	0.130539		0	0		0	0		0	0		0	0		1435200	0.162148		0	0		0	0		0
sp|P01790|HVM21_MOUSE;sp|P01794|HVM25_MOUSE;sp|P01791|HVM22_MOUSE;sp|P01788|HVM19_MOUSE;sp|P01787|HVM18_MOUSE;sp|P01789|HVM20_MOUSE;sp|P01793|HVM24_MOUSE;sp|P01792|HVM23_MOUSE;sp|P01786|HVM17_MOUSE;sp|P01795|HVM26_MOUSE	HVM21	sp|P01790|HVM21_MOUSE Ig heavy chain V region M511 OS=Mus musculus PE=1 SV=1;sp|P01794|HVM25_MOUSE Ig heavy chain V region HPCG14 OS=Mus musculus PE=1 SV=1;sp|P01791|HVM22_MOUSE Ig heavy chain V region HPCM6 OS=Mus musculus PE=1 SV=1;sp|P01788|HVM19_MOUSE	10	5	5	5	44.3	Ig heavy chain V region M511	13.652	122	323.31	Immunoglobulins			0	0		0	0		6897700	0.139807			3435200	0.0797773		0	0		0	0		0	0		2120800	0.10114		0	0		0	0		0	0		1414700
tr|E9PWK4|E9PWK4_MOUSE;sp|P01592|IGJ_MOUSE	E9PWK4	tr|E9PWK4|E9PWK4_MOUSE Immunoglobulin J chain (Fragment) OS=Mus musculus GN=Igj PE=2 SV=1;sp|P01592|IGJ_MOUSE Immunoglobulin J chain OS=Mus musculus GN=Igj PE=2 SV=4	2	3	3	3	25.2	Immunoglobulin J chain (Fragment)	13.651	119	323.31	Immunoglobulins			0	0		0	0		17118000	0.346959			0	0		0	0		0	0		0	0		7845500	0.374147		0	0		0	0		0	0		10419000
sp|P05367|SAA2_MOUSE	SAA2		1	4	4	4	24.6	Serum Amyloid A-2	13.622	122	163.46	Acute Phase Reactant			0	0		892360	0.0441843		3378600	0.0684797			3029400	0.0703533		0	0		0	0		0	0		0	0		1682300	0.190065		0	0		0	0		0
tr|E0CZ27|E0CZ27_MOUSE;tr|F8WI35|F8WI35_MOUSE;sp|P84244|H33_MOUSE;sp|P84228|H32_MOUSE;sp|P68433|H31_MOUSE;sp|P02301|H3C_MOUSE;tr|E0CYN1|E0CYN1_MOUSE;tr|E0CYR7|E0CYR7_MOUSE	E0CZ27	tr|E0CZ27|E0CZ27_MOUSE Histone H3 (Fragment) OS=Mus musculus GN=H3f3a PE=2 SV=1;tr|F8WI35|F8WI35_MOUSE Histone H3 OS=Mus musculus GN=H3f3a PE=2 SV=1;sp|P84244|H33_MOUSE Histone H3.3 OS=Mus musculus GN=H3f3a PE=1 SV=2;sp|P84228|H32_MOUSE Histone H3.2 OS=Mus	8	2	2	2	16.8	Histone H3 (Fragment)	13.322	119	21.633	Tissue Leakage			0	0		0	0		315920	0.00640328			0	0		0	0		0	0		0	0		0	0		0	0		0	0		0	0		0
sp|P01756|HVM12_MOUSE;sp|P01757|HVM13_MOUSE;sp|P06330|HVM51_MOUSE	HVM12	sp|P01756|HVM12_MOUSE Ig heavy chain V region MOPC 104E OS=Mus musculus PE=1 SV=1;sp|P01757|HVM13_MOUSE Ig heavy chain V region J558 OS=Mus musculus PE=1 SV=1;sp|P06330|HVM51_MOUSE Ig heavy chain V region AC38 205.12 OS=Mus musculus PE=1 SV=1	3	2	2	2	16.2	Ig heavy chain V region MOPC 104E	12.983	117	323.31	Immunoglobulins			0	0		0	0		1510900	0.0306239			1105900	0.0256829		0	0		1093600	0.0333352		0	0		914680	0.0436205		0	0		0	0		0	0		3567000
sp|P01806|HVM36_MOUSE;sp|P01808|HVM38_MOUSE;sp|P01807|HVM37_MOUSE;sp|P01811|HVM41_MOUSE;sp|P01809|HVM39_MOUSE;sp|P01810|HVM40_MOUSE	HVM36	sp|P01806|HVM36_MOUSE Ig heavy chain V region 441 OS=Mus musculus PE=4 SV=1;sp|P01808|HVM38_MOUSE Ig heavy chain V region T601 OS=Mus musculus PE=1 SV=1;sp|P01807|HVM37_MOUSE Ig heavy chain V region X44 OS=Mus musculus PE=1 SV=1	6	3	3	2	40.5	Ig heavy chain V region 441	12.911	116	323.31	Immunoglobulins			0	0		0	0		0	0			392020	0.00910407		0	0		0	0		0	0		1454300	0.0693546		0	0		0	0		0	0		1367300
sp|P18525|HVM54_MOUSE	HVM54	sp|P18525|HVM54_MOUSE Ig heavy chain V region 5-84 OS=Mus musculus PE=1 SV=1	1	2	1	1	23.1	Ig heavy chain V region 5-84	12.872	117	18.551	Immunoglobulins			0	0		0	0		0	0			151310	0.00351395		0	0		243640	0.00742666		0	0		0	0		0	0		0	0		0	0		0
sp|P01801|HVM32_MOUSE;sp|P01800|HVM31_MOUSE;sp|P01799|HVM30_MOUSE;sp|P01798|HVM29_MOUSE;sp|P01797|HVM28_MOUSE;sp|P01796|HVM27_MOUSE;sp|P01802|HVM33_MOUSE	HVM32	sp|P01801|HVM32_MOUSE Ig heavy chain V-III region J606 OS=Mus musculus PE=1 SV=1;sp|P01800|HVM31_MOUSE Ig heavy chain V-III region T957 OS=Mus musculus PE=1 SV=2;sp|P01799|HVM30_MOUSE Ig heavy chain V-III region ABE-47N OS=Mus musculus PE=1 SV=1;sp|P01798|	7	2	2	2	25.2	Ig heavy chain V-III region J606	12.81	115	17.802	Immunoglobulins			0	0		0	0		0	0			693840	0.0161134		867380	0.0274082		0	0		0	0		0	0		0	0		0	0		0	0		0
sp|P01632|KV1A1_MOUSE	KV1A1	sp|P01632|KV1A1_MOUSE Ig kappa chain V-I region S107A OS=Mus musculus PE=4 SV=1	1	2	2	1	22.8	Ig kappa chain V-I S107A	12.717	114	34.613	Immunoglobulins			0	0		0	0		1573100	0.0318846			0	0		0	0		1617500	0.0493048		0	0		0	0		0	0		0	0		0	0		0
sp|P01642|KV5A9_MOUSE	KV5A9	sp|P01642|KV5A9_MOUSE Ig kappa chain V-V region L7 (Fragment) OS=Mus musculus GN=Gm10881 PE=1 SV=1	1	2	2	2	23.5	Ig kappa chain V-V region L7 (Fragment)	12.615	115	31.711	Immunoglobulins			0	0		0	0		328840	0.00666515			0	0		182810	0.00577658		0	0		0	0		0	0		0	0		0	0		0	0		0
sp|P01635|KV5A3_MOUSE	KV5A3	sp|P01635|KV5A3_MOUSE Ig kappa chain V-V region K2 (Fragment) OS=Mus musculus PE=1 SV=1	1	3	3	3	22.6	Ig kappa chain V-V region K2 (Fragment)	12.581	115	59.105	Immunoglobulins			86209	0.00363851		0	0		0	0			0	0		0	0		0	0		0	0		60451	0.00288287		0	0		0	0		0	0		0
sp|O55142|RL35A_MOUSE	RL35A	sp|O55142|RL35A_MOUSE 60S ribosomal protein L35a OS=Mus musculus GN=Rpl35a PE=2 SV=2	1	1	1	1	9.1	60S ribosomal protein L35a	12.554	110	59.447	Tissue Leakage			0	0		0	0		212840	0.00431398			0	0		0	0		0	0		0	0		0	0		0	0		0	0		0	0		0
sp|P01630|KV2A6_MOUSE	KV2A6	sp|P01630|KV2A6_MOUSE Ig kappa chain V-II region 7S34.1 OS=Mus musculus PE=1 SV=1	1	3	3	3	21.2	Ig kappa chain V-II region 7S34.1	12.496	113	301.2	Immunoglobulins			0	0		221090	0.010947		0	0			0	0		350850	0.0110864		0	0		0	0		0	0		0	0		0	0		0	0		621290
sp|P01820|HVM44_MOUSE;sp|P01819|HVM43_MOUSE	HVM44	sp|P01820|HVM44_MOUSE Ig heavy chain V region PJ14 OS=Mus musculus PE=1 SV=1;sp|P01819|HVM43_MOUSE Ig heavy chain V region MOPC 141 OS=Mus musculus PE=4 SV=1	2	1	1	1	9.6	Ig heavy chain V region PJ14	12.447	115	-2	Immunoglobulins			0	0		0	0		0	0			0	0		0	0		0	0		0	0		0	0		0	0		0	0		0	0		0
sp|O55042-2|SYUA_MOUSE;sp|O55042|SYUA_MOUSE	SYUA	sp|O55042-2|SYUA_MOUSE Isoform 2 of Alpha-synuclein OS=Mus musculus GN=Snca;sp|O55042|SYUA_MOUSE Alpha-synuclein OS=Mus musculus GN=Snca PE=1 SV=2	2	5	5	5	44.6	Isoform 2 of Alpha-synuclein	12.345	121	127.79	Tissue Leakage			0	0		0	0		0	0			455930	0.0105883		0	0		103840	0.00316526		0	0		0	0		0	0		0	0		155490	0.0817466		0
sp|P01631|KV2A7_MOUSE;tr|F6XWB2|F6XWB2_MOUSE	KV2A7	sp|P01631|KV2A7_MOUSE Ig kappa chain V-II region 26-10 OS=Mus musculus PE=1 SV=1	2	5	5	5	21.2	Ig kappa chain V-II region 26-10	12.273	113	323.31	Immunoglobulins			4311400	0.181965		3217200	0.159296		13600000	0.275654			3613900	0.0839274		0	0		0	0		0	0		2791200	0.13311		0	0		0	0		0	0		3914400
sp|P01723|LV1A_MOUSE;sp|P01727|LV1E_MOUSE;sp|P01729|LV2B_MOUSE;sp|P01726|LV1D_MOUSE	LV1A	sp|P01723|LV1A_MOUSE Ig lambda-1 chain V region OS=Mus musculus PE=1 SV=2;sp|P01727|LV1E_MOUSE Ig lambda-1 chain V region S43 OS=Mus musculus PE=4 SV=1	4	3	3	2	41.9	Ig lambda-1 chain V region	12.222	117	92.035	Immunoglobulins			0	0		0	0		0	0			354190	0.00822553		0	0		1209200	0.036859		0	0		0	0		0	0		0	0		0	0		260680
sp|P01728|LV2A_MOUSE	LV2A	sp|P01728|LV2A_MOUSE Ig lambda-2 chain V region OS=Mus musculus PE=4 SV=1	1	2	1	1	35.9	Ig lambda-2 chain V region	12.222	117	89.547	Immunoglobulins			0	0		0	0		0	0			353120	0.00820068		0	0		0	0		0	0		0	0		0	0		0	0		0	0		0
sp|P01660|KV3A8_MOUSE	KV3A8	sp|P01660|KV3A8_MOUSE Ig kappa chain V-III region PC 3741/TEPC 111 OS=Mus musculus PE=1 SV=1	1	2	2	1	26.1	Ig kappa chain V-III region PC 3741	12.099	111	323.31	Immunoglobulins			0	0		0	0		0	0			179500	0.00416862		0	0		802830	0.0244719		0	0		0	0		0	0		0	0		0	0		0
sp|P01636|KV5A4_MOUSE	KV5A4	sp|P01636|KV5A4_MOUSE Ig kappa chain V-V region MOPC 149 OS=Mus musculus PE=1 SV=1	1	2	2	2	25.9	Ig kappa chain V-V region MPOC 149	12.03	108	23.247	Immunoglobulins			0	0		0	0		662340	0.0134248			0	0		0	0		0	0		0	0		648860	0.0309437		0	0		0	0		0	0		0
sp|P01648|KV5AF_MOUSE;sp|P01649|KV5AG_MOUSE	KV5AF	sp|P01648|KV5AF_MOUSE Ig kappa chain V-V region HP 91A3 OS=Mus musculus PE=1 SV=1;sp|P01649|KV5AG_MOUSE Ig kappa chain V-V regions OS=Mus musculus PE=1 SV=1	2	4	1	1	41.7	Ig kappa chain V-V region HP 91A3	11.961	108	118.24	Immunoglobulins			0	0		0	0		1628700	0.0330116			0	0		0	0		0	0		0	0		1145700	0.0546377		0	0		0	0		0	0		407210
sp|P01645|KV5AC_MOUSE;sp|P01644|KV5AB_MOUSE;sp|P01647|KV5AE_MOUSE;sp|P01646|KV5AD_MOUSE;sp|P04946|KV5AM_MOUSE	KV5AC	sp|P01645|KV5AC_MOUSE Ig kappa chain V-V region HP 93G7 OS=Mus musculus PE=1 SV=1;sp|P01644|KV5AB_MOUSE Ig kappa chain V-V region HP R16.7 OS=Mus musculus PE=1 SV=1;sp|P01647|KV5AE_MOUSE Ig kappa chain V-V region HP 124E1 OS=Mus musculus PE=1 SV=1;sp|P0164	5	5	5	1	61.1	Ig kappa chain V-V region HP 93G7	11.954	108	323.31	Immunoglobulins			3918700	0.165391		5684200	0.281447		4815000	0.0975936			2439700	0.0566584		3335100	0.105385		0	0		0	0		13405000	0.639275		0	0		0	0		0	0		3094500
tr|Q5SX49|Q5SX49_MOUSE;sp|P62962|PROF1_MOUSE;CON__P02584	Q5SX49	tr|Q5SX49|Q5SX49_MOUSE Profilin-1 OS=Mus musculus GN=Pfn1 PE=2 SV=1;sp|P62962|PROF1_MOUSE Profilin-1 OS=Mus musculus GN=Pfn1 PE=1 SV=2;	3	4	4	4	41.1	Profilin-1	11.82	112	36.181	Tissue Leakage			0	0		0	0		243290	0.00493116			0	0		0	0		101720	0.00310064		0	0		0	0		0	0		0	0		0	0		0
sp|P01837|IGKC_MOUSE	IGKC	sp|P01837|IGKC_MOUSE Ig kappa chain C region OS=Mus musculus PE=1 SV=1	1	7	7	7	46.2	Ig kappa chain C region	11.778	106	323.31	Immunoglobulins			7948700	0.33548		5576100	0.276095		18372000	0.372376			9786200	0.22727		6844600	0.216281		0	0		0	0		9945300	0.474285		0	0		0	0		0	0		5423700
sp|P01843|LAC1_MOUSE	LAC1	sp|P01843|LAC1_MOUSE Ig lambda-1 chain C region OS=Mus musculus PE=1 SV=1	1	3	3	3	32.4	Ig lambda-1 chain C region	11.575	105	30.05	Immunoglobulins			0	0		0	0		1953100	0.0395867			0	0		0	0		0	0		0	0		0	0		0	0		0	0		0	0		147220
sp|P01679|KV6A5_MOUSE;sp|P01678|KV6A4_MOUSE;sp|P01677|KV6A3_MOUSE;sp|P01676|KV6A2_MOUSE;sp|P01675|KV6A1_MOUSE;sp|P04944|KV6AA_MOUSE;sp|P04941|KV6A7_MOUSE;sp|P04940|KV6A6_MOUSE	KV6A5	sp|P01679|KV6A5_MOUSE Ig kappa chain V-VI region J539 OS=Mus musculus PE=1 SV=1;sp|P01678|KV6A4_MOUSE Ig kappa chain V-VI region SAPC 10 OS=Mus musculus PE=1 SV=1;sp|P01677|KV6A3_MOUSE Ig kappa chain V-VI region TEPC 601/TEPC 191 OS=Mus musculus PE=1 SV=1;	8	2	2	2	24.3	Ig kappa chain V-VI region J539	11.502	107	237.66	Immunoglobulins			0	0		0	0		1672900	0.0339075			0	0		0	0		0	0		0	0		288660	0.013766		0	0		0	0		0	0		0
sp|P01845|LAC3_MOUSE	LAC3	sp|P01845|LAC3_MOUSE Ig lambda-3 chain C region OS=Mus musculus GN=Iglc3 PE=1 SV=1	1	3	2	2	49	Ig lambda-3 chain C region	11.371	104	12.793	Immunoglobulins			0	0		0	0		0	0			311120	0.00722529		0	0		0	0		0	0		322080	0.0153598		0	0		0	0		0	0		0
sp|P62806|H4_MOUSE	H4	sp|P62806|H4_MOUSE Histone H4 OS=Mus musculus GN=Hist1h4a PE=1 SV=2	1	6	6	6	48.5	Histone H4	11.367	103	46.228	Tissue Leakage			0	0		0	0		3363900	0.0681818			1889400	0.0438785		0	0		0	0		0	0		0	0		0	0		0	0		0	0		0
sp|P09813|APOA2_MOUSE	APOA2	sp|P09813|APOA2_MOUSE Apolipoprotein A-II OS=Mus musculus GN=Apoa2 PE=1 SV=2	1	2	2	2	14.7	Apolipoprotein A-II	11.309	102	323.31	Lipoproteins			0	0		3437800	0.170219		24826000	0.50319			29853000	0.693291		0	0		0	0		710610	0.0793013		0	0		7374200	0.83313		0	0		1322000	0.695022		0
sp|P01844|LAC2_MOUSE	LAC2	sp|P01844|LAC2_MOUSE Ig lambda-2 chain C region OS=Mus musculus GN=Iglc2 PE=1 SV=1	1	6	6	5	52.9	Ig lambda-2 chain C region	11.254	104	323.31	Immunoglobulins			0	0		0	0		4713300	0.0955323			0	0		6218100	0.196485		0	0		0	0		3930600	0.187448		0	0		0	0		0	0		7418300
sp|Q9Z126|PLF4_MOUSE	PLF4	sp|Q9Z126|PLF4_MOUSE Platelet factor 4 OS=Mus musculus GN=Pf4 PE=2 SV=1	1	3	3	3	28.6	Platelet factor 4	11.243	105	225.23	Coagulation			7971200	0.33643		6532700	0.32346		0	0			0	0		7418200	0.234406		0	0		2583400	0.288297		4124100	0.196676		0	0		0	0		0	0		272570
sp|P01643|KV5AA_MOUSE	KV5AA	sp|P01643|KV5AA_MOUSE Ig kappa chain V-V region MOPC 173 OS=Mus musculus PE=1 SV=1	1	3	1	1	41.7	Ig kappa chain V-V region MOPC 173	11.217	108	-2	Immunoglobulins			0	0		0	0		383240	0.00776777			0	0		0	0		0	0		0	0		0	0		0	0		0	0		0	0		0
tr|G5E850|G5E850_MOUSE;sp|P56395|CYB5_MOUSE;tr|E0CY88|E0CY88_MOUSE	G5E850	tr|G5E850|G5E850_MOUSE Cytochrome b-5, isoform CRA_a OS=Mus musculus GN=Cyb5 PE=3 SV=1;sp|P56395|CYB5_MOUSE Cytochrome b5 OS=Mus musculus GN=Cyb5a PE=1 SV=2	3	4	4	4	43.9	Cytochrome b-5, isoform CRA_a	11.142	98	91.914	Tissue Leakage			0	0		1105500	0.0547377		5635400	0.114222			1951200	0.0453137		0	0		1521900	0.0463907		0	0		0	0		0	0		0	0		0	0		0
sp|P18528|HVM57_MOUSE	HVM57	sp|P18528|HVM57_MOUSE Ig heavy chain V region 6.96 OS=Mus musculus PE=4 SV=1	1	3	3	2	52	Ig heavy chain V region 6.96	11.007	98	14.792	Immunoglobulins			0	0		0	0		1222800	0.0247845			0	0		351080	0.0110937		0	0		0	0		0	0		0	0		0	0		0	0		0
sp|P33622|APOC3_MOUSE;tr|E9QP56|E9QP56_MOUSE	APOC3	sp|P33622|APOC3_MOUSE Apolipoprotein C-III OS=Mus musculus GN=Apoc3 PE=2 SV=2;tr|E9QP56|E9QP56_MOUSE Apolipoprotein C-III OS=Mus musculus GN=Apoc3 PE=2 SV=1	2	5	5	5	58.6	Apolipoprotein C-III	10.982	99	323.31	Lipoproteins			0	0		0	0		24286000	0.492245			19176000	0.445334		0	0		0	0		2153600	0.240333		0	0		0	0		0	0		0	0		611180
sp|Q05020|APOC2_MOUSE;tr|D3YXE8|D3YXE8_MOUSE	APOC2	sp|Q05020|APOC2_MOUSE Apolipoprotein C-II OS=Mus musculus GN=Apoc2 PE=2 SV=1	2	6	6	6	44.3	Apolipoprotein C-II	10.741	97	323.31	Lipoproteins			0	0		0	0		7331900	0.148608			6335500	0.147132		0	0		5439100	0.165795		0	0		0	0		819510	0.0925875		0	0		0	0		0
sp|O54962|BAF_MOUSE	BAF	sp|O54962|BAF_MOUSE Barrier-to-autointegration factor OS=Mus musculus GN=Banf1 PE=1 SV=1	1	3	3	3	30.3	Barrier-to-autointegration factor	10.102	89	23.851	Tissue Leakage			0	0		0	0		0	0			0	0		0	0		0	0		0	0		0	0		0	0		0	0		0	0		0
sp|P34928|APOC1_MOUSE	APOC1	sp|P34928|APOC1_MOUSE Apolipoprotein C-I OS=Mus musculus GN=Apoc1 PE=2 SV=1	1	7	7	7	45.5	Apolipoprotein C-I	9.6963	88	323.31	Lipoproteins			0	0		0	0		0	0			2556800	0.0593778		0	0		3326500	0.101399		0	0		0	0		286400	0.0323572		0	0		0	0		0
tr|Q8C0A6|Q8C0A6_MOUSE;sp|A2AG50-3|MA7D2_MOUSE;tr|A2AG51|A2AG51_MOUSE;sp|A2AG50-2|MA7D2_MOUSE;sp|A2AG50|MA7D2_MOUSE	Q8C0A6	tr|Q8C0A6|Q8C0A6_MOUSE MAP7 domain-containing protein 2 (Fragment) OS=Mus musculus GN=Map7d2 PE=2 SV=1;sp|A2AG50-3|MA7D2_MOUSE Isoform 3 of MAP7 domain-containing protein 2 OS=Mus musculus GN=Map7d2;tr|A2AG51|A2AG51_MOUSE MAP7 domain-containing protein 2 (	5	1	1	1	9.5	MAP7 domain-containing protein 2	7.8098	74	18.998	Tissue Leakage			0	0		0	0		0	0			0	0		225290	0.0071189		0	0		0	0		0	0		0	0		0	0		0	0		0
sp|P20065-2|TYB4_MOUSE	TYB4	sp|P20065-2|TYB4_MOUSE Isoform Short of Thymosin beta-4 OS=Mus musculus GN=Tmsb4x	1	1	1	1	31.8	Isoform Short of Thymosin beta-4	5.0526	44	323.31	Tissue Leakage			0	0		0	0		0	0			0	0		0	0		0	0		0	0		0	0		0	0		0	0		0	0		0
[truncated: 50 more columns]

## Sheet: Secondary Common Proteins
8 Hourss				48 Hours			SMPN-1
126 common elements in "SMPN-1" and "SMPN-3":	4 common elements in "SMPN-1" and "SMPN-9 8 hours":	2 common elements in "SMPN-3" and "SMPN-9 8 hours":		67 common elements in "SMPN-1 48 Hours" and "SMPN-3":	0 common elements in "SMPN-1 48 Hours" and "SMPN-9":	15 common elements in "SMPN-3" and "SMPN-9":	15 common elements in "SMPN-1 8 Hours" and "SMPN-1 24 Hours ":	47 common elements in "SMPN-1 8 Hours" and "SMPN-1 48 Hours ":	9 common elements in "SMPN-1 24 Hours " and "SMPN-1 48 Hours ":
Alpha-2-macroglobulin-P	Serum Amyloid A-1	Carbonic anhydrase 1		Proteasome subunit beta type-4		Titin	Galactose-3-O-sulfotransferase 3	Vitamin K-dependent protein C	H-2 class I histocompatibility antigen, Q8 alpha chain
Catalase	Isoform 7 of Nuclear factor 1 C-type	H-2 class I histocompatibility antigen, TLA(B) alpha chain		Proteasome subunit alpha type-3		Keratin, type II cytoskeletal 2 oral	Biglycan	Isoform 7 of Nuclear factor 1 C-type	Plasma kallikrein
Complement C5	Serum Amyloid A-2			78 kDa glucose-regulated protein		Glutathione peroxidase 1	Neuronal acetylcholine receptor subunit alpha-4	Carbonic anhydrase 2	Isoform LMW of Kininogen-1
Adiponectin	Ig lambda-1 chain C region			Proteasome subunit alpha type-4		Biglycan	Serum Amyloid A-2	Corticosteroid-binding globulin	Inosine-5-monophosphate dehydrogenase 2
Alpha-amylase 1				Inosine-5-monophosphate dehydrogenase 2		Transcobalamin-2	Serine protease inhibitor A3N	Fructose-biphosphate aldolase (Fragment)	Lysosomal alpha-mannosidase
Proteasome subunit alpha type-1				Proteasome subunit beta type-8		Flavin reductase (NADPH) OS=Mus musculus GN=Blvrb PE=2 SV=3;tr|E9PZC3|E9PZC3_MOUSE Flavin reductase (NADPH	Ig heavy chain V region 6.96	Protein Col6a3	Ryanodine receptor 2
Dynactin subunit 2				Hemopexin		Bisphosphoglycerate mutase	Protein Epb4.1	Histone H4	H-2 class I histocompatibility antigen, TLA(B) alpha chain
Fatty acid synthase				Fatty acid synthase		Calpain small subunit 1 (Fragment)	Ig kappa chain V-V region MOPC 173	Histone H2B type 1-P	Haptoglobin
Glutamine synthetase				Corticosteroid-binding globulin		Alpha globin 1 OS	Isoform M1 of Pyruvate kinase isozymes M1/M2	Vitronectin	Insulin-like growth factor-binding protein complex acid labile subunit
Cytosolic 10-formyltetrahydrofolate dehydrogenase				Plasma kallikrein		MAP7 domain-containing protein 2	Proteasome subunit beta type-3	Isoform 2 of Oncoprotein-induced transcript 3 protein
Complement component C8 beta chain				H-2 class I histocompatibility antigen, Q8 alpha chain		Beta-actin-like protein 2	Decorin	Transferrin receptor protein 1
Carboxypeptidase N catalytic chain				Isoform 2 of Complement factor D		Complement component 8, gamma subunit, isoform CRA_b	Complement component 8, gamma subunit, isoform CRA_b	Argininosuccinate synthase
Isoform Short of Tripeptidyl-peptidase 2				Beta-2-glycoprotein 1		T-complex protein 1 subunit epsilon	Ig heavy chain V-III region J606	Cathelin-related antimicrobial peptide
Biglycan				Ig kappa chain V-V region MOPC 41		Major urinary protein 2	Platelet-activating factor acetylhydrolase	Filamin, alpha (Fragment)
Ig kappa chain V-V region K2 (Fragment)				Ferritin		Retinoic acid receptor responder protein 2	Glycophorin-A	EMILIN-1
Coagulation factor V				Antithrombin-III				Ferritin
78 kDa glucose-regulated protein				Complement C1r-A subcomponent				Erythrocyte band 7 integral membrane protein
Cytochrome b-5, isoform CRA_a				Barrier-to-autointegration factor				Protein C7
C-reactive protein				Elongation factor 1-alpha 1				T-complex protein 1 subunit zeta
Clathrin heavy chain 1				Insulin-like growth factor-binding protein complex acid labile subunit				60 kDa heat shock protein, mitochondrial
Zinc-alpha-2-glycoprotein				Ig kappa chain V-V region L7 (Fragment)				Integrin alpha-IIb
Beta-2-microglobulin				Protein C7				Histone H3 (Fragment)
Carboxylesterase 1C				Lysosomal alpha-mannosidase				Elongation factor 1-alpha 1
Isoform 3 of Reelin				Complement C1s-A subcomponent				Adenylyl cyclase-associated protein 1
Multimerin-1				Isoform 7 of Nuclear factor 1 C-type				60S ribosomal protein L35a
Angiopoietin-1				BPI fold-containing family A member 2 (Fragment)				60S ribosomal protein L10 (Fragment)
BPI fold-containing family A member 2 (Fragment)				Aspartyl aminopeptidase				Protein C6
Cytochrome P450 2D10				Myosin light polypeptide 6				Ras-related protein Rap-1b
Proteasome subunit alpha type-5				Cytochrome b-5, isoform CRA_a				Pyruvate kinase
Dynactin subunit 1				60S ribosomal protein L35a				Alpha-crystallin B chain
Histone H2B type 1-P				60S ribosomal protein L4				Histone H2A type 1-H
Alpha-centractin				MCG5400				Talin-1
Thrombospondin-4				60 kDa heat shock protein, mitochondrial				60S ribosomal protein L6
Vitronectin				Pyrroline-5-carboxylate reductase 3				Isoform 2 of Alpha-synuclein
Proteasome subunit alpha type-2				T-complex protein 1 subunit eta				Actin, alpha skeletal muscle
Beta-actin-like protein 2				Apolipoprotein A-V				Tubulin alpha-1C chain
Mannan-binding lectin serine protease 1				Ribosomal protein L15				Isoform 3 of E3 ubiquitin-protein ligase UBR4
Protein Tfg				Pyruvate kinase				ATP synthase subunit alpha
C4b-binding protein				EMILIN-1				Alpha-enolase
Major vault protein				Ig kappa chain V-V region K2 (Fragment)				Integrin beta-3
Transferrin receptor protein 1				Filamin, alpha (Fragment)				26S proteasome non-ATPase regulatory subunit 3
Argininosuccinate synthase				Isoform 2 of Afamin				T-complex protein 1 subunit gamma
Myosin light polypeptide 6				Isoform 2 of Tenascin				26S proteasome non-ATPase regulatory subunit 1
Ig kappa chain V-VI region J539				Isoform LMW of Kininogen-1				60S ribosomal protein L14
Ig kappa chain V-I S107A				Heparin cofactor 2				Peptidyl-prolyl cis-trans isomerase A
Filamin, alpha (Fragment)				Talin-1				26S proteasome non-ATPase regulatory subunit 7
Coagulation factor VIII				Ig lambda-2 chain V region				Ribosomal protein L15
Aspartyl aminopeptidase				Ig kappa chain V-V region MPOC 149
60S ribosomal protein L18				Actin, alpha skeletal muscle
Ig heavy chain V region 6.96				Ryanodine receptor 2
EMILIN-1				Ig lambda-1 chain C region
Hyaluronan-binding protein 2 (Fragment)				Integrin alpha-IIb
Antithrombin-III				26S protease regulatory subunit 7
Complement C1r-A subcomponent				Protein Ahnak
Proteasome subunit beta type-5				Aquaporin-1
Ig kappa chain V-V region MPOC 149				14-3-3 protein zeta/delta
T-complex protein 1 subunit alpha				Hyaluronan-binding protein 2 (Fragment)
Beta-centractin				Ras-related protein Rap-1b
T-complex protein 1 subunit zeta				Isoform 2 of Oncoprotein-induced transcript 3 protein
60 kDa heat shock protein, mitochondrial				Calmodulin
Complement C1s-A subcomponent				Tubulin alpha-1C chain
26S proteasome non-ATPase regulatory subunit 2 OS=Mus musculus GN=Psmd2 PE=1 SV=1;tr|J3KMQ2|J3KMQ2_MOUSE Uncharacterized protein				Isoform 3 of E3 ubiquitin-protein ligase UBR4
Integrin alpha-IIb				Erythrocyte band 7 integral membrane protein
Isoform 2 of Dynactin subunit 4				Integrin beta-3
Proteasome subunit beta type-8				Sulfhydryl oxidase 1
T-complex protein 1 subunit epsilon				Fructose-biphosphate aldolase (Fragment)
Secreted phosphoprotein 24				Isoform 2 of Leukemia inhibitory factor receptor
Isoform M1 of Pyruvate kinase isozymes M1/M2
Proteasome subunit beta type-3
Ig kappa chain V-V region L7 (Fragment)
Elongation factor 1-alpha 1
60S ribosomal protein L4
Adenylyl cyclase-associated protein 1
Profilin-1
60S ribosomal protein L10 (Fragment)
T-complex protein 1 subunit delta
Pyruvate kinase
GTPase-activating protein and VPS9 domain-containing protein 1 (Fragment)
26S protease regulatory subunit 10B
Chondroitin sulfate proteoglycan 4
Decorin
ATP-binding cassette sub-family B member 9
von Willebrand factor type A Sushi
Katanin p60 ATPase-containing subunit 1
Histone H2A type 1-H
Fibulin-1
Transcobalamin-2
Apolipoprotein A-V
Isoform 2 of Tenascin
Heparin cofactor 2
Mannan-binding lectin serine protease 2
Inter-alpha trypsin inhibitor, heavy chain 4
Ig kappa chain V-V region MOPC 41
Ig heavy chain V-III region J606
T-complex protein 1 subunit beta
Talin-1
60S ribosomal protein L6
Isoform 3 of N-acetylmuramoyl-L-alanine amidase
26S protease regulatory subunit 7
MCG5400
Tubulin alpha-1C chain
Glycophorin-A
Ig lambda-3 chain C region
Galectin-3-binding protein
26S protease regulatory subunit 8 OS=Mus musculus GN=Psmc5 PE=2 SV=1;sp|P62196|PRS8_MOUSE 26S protease regulatory subunit 8
Isoform 3 of E3 ubiquitin-protein ligase UBR4
Desmoplakin
ATP synthase subunit alpha
Alpha-enolase
Aquaporin-1
26S protease regulatory subunit 4
26S proteasome non-ATPase regulatory subunit 3
26S protease regulatory subunit 6A
26S proteasome non-ATPase regulatory subunit 1
60S ribosomal protein L14
Isoform 2 of Myosin-14
Ig kappa chain V-III region PC 3741
Peptidyl-prolyl cis-trans isomerase A
Ig heavy chain V region 5-84
Complement factor I
Vinculin
26S proteasome non-ATPase regulatory subunit 7
Phospholipid transfer protein
Tubulin beta-1 chain
26S protease regulatory subunit 6B
Ribosomal protein L15
